# Supplementary material for: UniKP: a unified framework for the prediction of enzyme kinetic parameters
Source: Nat Commun. 2023 Dec 11;14:8211. doi: 10.1038/s41467-023-44113-1 (PMC10713628; doi:10.1038/s41467-023-44113-1)
Supplement: Supplementary file 4 — Source Data [file 41467_2023_44113_MOESM4_ESM.zip]

Archive with 7 entries (6 files):
- Source Data/
- Source Data/Fig.2 Source data.xlsx
- Source Data/Fig.3 Source data.xlsx
- Source Data/Fig.4 Source data.xlsx
- Source Data/Fig.5 Source data.xlsx
- Source Data/Fig.6 Source data.xlsx
- Source Data/Fig.SI Source data.xlsx
