# Supplementary material for: UniKP: a unified framework for the prediction of enzyme kinetic parameters
Source: Nat Commun. 2023 Dec 11;14:8211. doi: 10.1038/s41467-023-44113-1 (PMC10713628; doi:10.1038/s41467-023-44113-1)
Supplement: Supplementary file 4 — Source Data [file 41467_2023_44113_MOESM4_ESM.zip › Source Data/Fig.2 Source data.xlsx]

## Sheet: Fig. 2a
Model	RMSE
Linear Regression	1.17971
Ridge Regression	1.16031
Lasso Regression	1.50145
Bayesian Ridge Regression	1.15753
Elastic Net Regression	1.50145
Decision Tree	1.26509
Support Vector Regression	1.35387
K Neighbors Regressor	1.25065
Random Forest	0.911995
Gradient Boosting	1.15907
Extra Trees	0.887551
AdaBoost	1.33665
Bagging	0.969709
XGB	0.977743
LGBM	0.995102
MLP Regressor	1.08492
CNN	1.42059
RNN	1.35233

## Sheet: Fig. 2b
Model	PCC
Linear Regression	0.641487
Ridge Regression	0.634651
Lasso Regression	-0.0131031
Bayesian Ridge Regression	0.636969
Elastic Net Regression	-0.0131031
Decision Tree	0.646055
Support Vector Regression	0.441305
K Neighbors Regressor	0.571073
Random Forest	0.798041
Gradient Boosting	0.653419
Extra Trees	0.807059
AdaBoost	0.4831
Bagging	0.763604
XGB	0.758905
LGBM	0.753552
MLP Regressor	0.717747
CNN	0.340766
RNN	0.441845

## Sheet: Fig. 2c
Model	MAE
Linear Regression	0.875918
Ridge Regression	0.883298
Lasso Regression	1.17775
Bayesian Ridge Regression	0.880768
Elastic Net Regression	1.17775
Decision Tree	0.832356
Support Vector Regression	1.03824
K Neighbors Regressor	0.932438
Random Forest	0.641297
Gradient Boosting	0.888367
Extra Trees	0.60041
AdaBoost	1.07369
Bagging	0.68803
XGB	0.711201
LGBM	0.739994
MLP Regressor	0.809858
CNN	1.10802
RNN	1.04945

## Sheet: Fig. 2d
Model	R²
Linear Regression	0.382593
Ridge Regression	0.402728
Lasso Regression	-9.65753e-05
Bayesian Ridge Regression	0.405595
Elastic Net Regression	-9.65753e-05
Decision Tree	0.289992
Support Vector Regression	0.186845
K Neighbors Regressor	0.306102
Random Forest	0.631017
Gradient Boosting	0.404006
Extra Trees	0.650532
AdaBoost	0.20739
Bagging	0.582839
XGB	0.575898
LGBM	0.560705
MLP Regressor	0.477824
CNN	0.104338
RNN	0.188073
