# Supplementary material for: UniKP: a unified framework for the prediction of enzyme kinetic parameters
Source: Nat Commun. 2023 Dec 11;14:8211. doi: 10.1038/s41467-023-44113-1 (PMC10713628; doi:10.1038/s41467-023-44113-1)
Supplement: Supplementary file 4 — Source Data [file 41467_2023_44113_MOESM4_ESM.zip › Source Data/Fig.5 Source data.xlsx]

## Sheet: Fig. 5b
	Value	Predict_Label
0	2.43616	2.23078
1	-1.24413	-1.15205
2	-0.853872	-0.321788
3	0.863323	0.213512
4	-0.777284	-1.29507
5	1.34044	1.22557
6	1.54407	1.22735
7	1.47712	1.20379
8	1.47276	1.25951
9	0.364864	0.740197
10	-2.87506	-2.10306
11	-0.0457575	-2.61446
12	-1.96524	-0.762274
13	1.03543	0.686564
14	-0.39794	-0.42378
15	2.30963	1.6842
16	1.87506	1.25249
17	0.963788	1.1265
18	0.80618	1.01641
19	-0.522879	-0.0882003
20	0.255273	1.93416
21	1.78533	0.911445
22	2.32222	1.68517
23	2.14613	1.68517
24	0.30103	0.865828
25	-0.958607	-2.72305
26	-0.721246	-2.76525
27	-2.48149	-2.68994
28	2.13301	2.45462
29	1.22185	1.765
30	2.07311	2.01542
31	0.804707	0.935604
32	0.161368	1.06758
33	-1.06215	-0.906422
34	0.80618	1.56646
35	-1.5477	-0.31585
36	-0.992821	-0.215287
37	-0.259637	0.0297275
38	1.30963	1.32781
39	1.51851	1.33224
40	1.46835	1.4335
41	-2.61979	-1.94236
42	-0.134699	-0.42006
43	0.732394	1.21592
44	0.322219	-0.773436
45	-1.57403	-0.625175
46	-0.346787	-0.591149
47	1.65321	0.907129
48	2.0086	1.07016
49	-0.805023	0.918366
50	0.83187	0.742918
51	1.60206	1.16488
52	0.380211	1.10302
53	1.32222	1.43328
54	1.02531	0.709918
55	0.880814	1.00743
56	-0.60206	-0.450066
57	-0.60206	-0.102076
58	-1.09691	0.0913721
59	1.96379	0.578863
60	-0.273273	-0.345287
61	0.120574	-0.492499
62	1.82086	1.86023
63	1.15836	1.39453
64	-0.136677	-0.300873
65	-0.275724	-0.255553
66	-0.443697	1.55538
67	0.0413927	0.0975643
68	-0.0457575	0.0426716
69	-0.09691	-0.107074
70	0.354108	-0.301422
71	0.0413927	0.841349
72	-0.0409586	0.816722
73	-0.346787	0.127388
74	0.838849	0.646488
75	1.34537	1.30248
76	1.233	1.1217
77	0.651278	0.586018
78	-1.77815	0.758538
79	1.97864	0.873129
80	2.05436	1.60303
81	2.11394	0.747603
82	-1.37675	0.107451
83	2.40654	2.31882
84	2.49136	2.30258
85	0.623249	-0.132862
86	1.77887	-0.159987
87	1.49136	0.532947
88	2.59106	0.40846
89	-2	-0.750581
90	-0.568636	-0.786356
91	-2.09691	0.71768
92	3.07004	1.15187
93	-0.387216	-0.137607
94	0.500602	0.100269
95	0.737723	0.619642
96	1.08636	0.705361
97	-1.69897	-1.20189
98	1.76975	1.74055
99	-0.657577	0.0328025
100	-0.356547	-0.089577
101	2.35353	0.928143
102	2.03181	0.931867
103	1.35793	1.65408
104	2.55871	0.824964
105	1.84323	1.7388
106	-1.22185	-1.71897
107	0.30103	0.586065
108	2.37475	1.86953
109	-3.08796	-0.897273
110	2.34242	1.63641
111	1.13925	0.959417
112	-0.226701	0.515699
113	-0.172846	0.64382
114	-0.387216	-0.243547
115	0.619789	1.34622
116	0.991226	0.688959
117	3.8451	1.85017
118	2.06819	1.04761
119	2.97313	1.02145
120	0.0413927	2.14556
121	0.568202	0.726146
122	-0.28679	-0.12126
123	1.50515	0.47701
124	0.823909	1.44425
125	-0.275724	0.47253
126	-0.130768	1.57984
127	2.11183	2.03785
128	2.4183	2.3554
129	2.43136	2.38621
130	2.4216	2.30517
131	2.34242	2.34185
132	-0.481486	-0.102575
133	-0.283997	-0.176004
134	-1.23657	-0.753647
135	-1.67778	-0.334783
136	0.447158	0.680838
137	0.457377	0.614153
138	1.10152	0.618855
139	1.40937	0.698945
140	-2.87506	-0.244907
141	-0.091515	0.202484
142	0.178977	0.2035
143	-0.0315171	-0.0456948
144	1.18279	0.866282
145	-0.187087	0.0693034
146	-0.522879	-0.47075
147	2.18752	1.20232
148	2.14922	1.36978
149	1.54407	1.11474
150	0.832509	1.0577
151	1.60638	1.20681
152	1.43669	1.49552
153	1.30103	1.4752
154	1.20412	1.5468
155	0.643453	-0.19629
156	1.6902	2.11657
157	1.08991	0.351915
158	-2.76955	-1.61561
159	1.75333	2.0232
160	2.60206	2.54068
161	2.9949	2.49794
162	0.91098	0.94351
163	0.834421	0.77976
164	-0.744727	-0.592294
165	2.03342	2.01005
166	1.27875	1.66015
167	0.176091	-0.209416
168	1.11394	0.585026
169	-0.497118	-0.801726
170	-0.926893	-0.687965
171	-0.992821	-0.960404
172	2.4624	-0.410106
173	2.54407	-0.400787
174	2.96848	0.943226
175	-0.20995	-0.744023
176	-0.246672	-0.551131
177	-0.0457575	-0.254397
178	-1.33099	-1.73816
179	2.05308	1.91589
180	1.29226	1.46491
181	1.30103	1.31413
182	1.55023	1.46475
183	1.45637	1.44088
184	0.361728	0.52306
185	0	-1.57403
186	1.3525	0.605455
187	-1.07058	-1.07566
188	2.61172	1.37479
189	0.832509	0.51117
190	1.22531	0.742364
191	0.818226	0.706416
192	1.4624	1.38057
193	0.939519	0.884549
194	0.633468	1.04315
195	0.431364	-0.214556
196	0.90309	1.23265
197	1.91698	1.53847
198	-0.431798	-0.120312
199	-0.537602	-0.0824332
200	-0.221849	-0.156515
201	1.04139	1.31133
202	1.14613	1.24477
203	0.181844	0.0100639
204	0.568202	1.42531
205	2.32613	2.58672
206	1.73878	0.534509
207	1.75028	1.71246
208	-1.27846	0.89972
209	0.717671	1.18113
210	1.94448	2.33781
211	1.29226	1.40392
212	0.380211	2.01154
213	1.23045	1.99314
214	0.934498	2.97902
215	-0.49485	-0.582212
216	-1.62403	0.620041
217	0.459895	0.233359
218	-0.522879	-1.41368
219	2.11059	0.531804
220	1.10037	0.980121
221	1.5966	0.74886
222	-0.00436481	0.952782
223	3.25527	1.05875
224	0.732394	0.772787
225	1.07918	0.838832
226	0.875061	0.565969
227	0.929419	0.754034
228	0.500602	0.785249
229	-1.52288	-1.11742
230	-0.694649	0.518117
231	-1.13077	0.300558
232	-0.113509	1.33058
233	0.269513	-0.14218
234	0.822168	0.571392
235	1.63866	-0.188392
236	1.59861	1.18354
237	2.27485	1.16192
238	1.17609	0.880682
239	1.87506	2.33349
240	2.54407	1.06722
241	0.94939	0.373575
242	0.447158	0.396023
243	3.17782	0.409486
244	2.44716	1.8975
245	-1.72125	0.20293
246	1.94448	1.23208
247	2.38382	1.14758
248	-1.5253	0.566773
249	0.716003	1.02997
250	-1.82391	-1.33657
251	-2.09691	0.726619
252	-1.52288	0.0592244
253	2.1959	1.01583
254	-0.259637	0.385874
255	2.33646	2.34732
256	2.40824	2.15717
257	2.34242	2.34272
258	-1.12494	-0.94027
259	-0.823909	-0.725554
260	-1.52288	-1.05823
261	-0.739929	0.00553465
262	-1.30103	-0.725651
263	1.11394	1.27045
264	0.535716	0.781395
265	0.673635	0.755128
266	0.673635	0.461448
267	-0.0409586	-0.0216425
268	0.0569049	-0.208679
269	-0.769551	-0.327215
270	1.36173	1.27234
271	0.556303	1.22911
272	-0.0457575	0.193909
273	1.14301	0.670616
274	-0.747147	-0.797115
275	0.09691	-0.522791
276	0.727541	0.670332
277	2	1.92577
278	2.67056	2.53291
279	2.8293	2.43583
280	0.9615	0.956031
281	0.90911	0.909352
282	-0.337242	0.264714
283	-0.958607	0.735065
284	1.77815	1.71224
285	1.5682	1.42281
286	1.06819	0.580983
287	-0.380211	0.674673
288	3.11826	2.01289
289	-0.468521	-0.0602327
290	-0.11257	-0.695569
291	-0.394336	-0.718454
292	0.653213	0.351266
293	-0.547702	-1.20046
294	0.271842	0.959304
295	-0.477121	0.327755
296	1.95904	1.79413
297	2.02119	2.15854
298	-0.81911	-0.123977
299	0.518514	0.616658
300	-1.65758	-2.05585
301	0.184691	0.300531
302	0.888741	0.241154
303	1.30103	0.320881
304	0.746894	0.443452
305	-0.346787	-0.867498
306	-1.31575	-1.06489
307	1.88081	0.526217
308	2.49831	1.65367
309	1.17026	2.10712
310	1.22272	1.43219
311	0.661497	-0.416631
312	1.34242	1.42586
313	1.38021	1.40939
314	-1.5477	0.00544144
315	-0.548214	-0.0741795
316	-0.0414361	0.0656741
317	-0.401209	-0.0366396
318	0.230449	-0.121633
319	1.75128	1.74803
320	1.75128	1.73195
321	-0.180456	0.953689
322	1.25527	1.10083
323	0.09691	-0.0207982
324	0.396199	1.22448
325	-1.35655	1.20831
326	1.07918	0.10092
327	1.03342	0.129213
328	-0.568636	0.673922
329	1.74562	1.78139
330	0.313867	0.952562
331	0.793558	0.543125
332	-0.761954	-0.519836
333	0.735066	0.987562
334	-1.65072	-0.944901
335	1.17265	-1.45871
336	1.20683	0.934641
337	2.04139	0.319496
338	1.65321	1.65383
339	2.4014	1.97829
340	1	1.19932
341	-2.5376	-0.347952
342	0.691965	0.832286
343	1.36173	0.187365
344	1.20412	1.0273
345	-2	-0.747512
346	-0.39794	-0.119252
347	0.049218	0.371505
348	0.851258	0.703125
349	-2.39794	-0.476674
350	1.67578	0.714352
351	0.801632	0.985963
352	2.88081	0.561838
353	0.756383	1.20687
354	-0.439695	0.350272
355	1.47857	0.574131
356	-0.642065	0.0762047
357	-0.236572	-0.110392
358	1.93952	1.09762
359	1.35603	-0.136578
360	3.66464	-0.597142
361	0.770852	-1.23006
362	3.62665	1.34855
363	0.00432137	0.143487
364	0.672098	1.08322
365	2.51068	1.99295
366	1.02531	1.24344
367	7.74507	-0.256272
368	8.12937	-0.185726
369	0.0791812	0.599592
370	2.4183	1.19518
371	1.11793	0.895019
372	-0.09691	-0.382539
373	1.32222	1.46824
374	3.16633	0.737727
375	1.49136	0.786423
376	0.986772	1.07919
377	-0.674348	0.655869
378	-0.154902	-0.371873
379	2.31597	1.43375
380	3.02803	-0.10679
381	0.00717858	1.10113
382	2.4133	2.3961
383	2.38739	2.3597
384	0.113943	-0.138029
385	-1.36653	-0.794035
386	0.380211	-0.700349
387	0.748188	-0.173999
388	0.414973	-0.374525
389	0.361728	0.0711087
390	1.27875	1.43708
391	0.970812	0.628978
392	0.434036	0.882994
393	0.759668	0.972642
394	0.0530784	0.0453297
395	-0.0222764	1.0431
396	0.554287	0.968556
397	-0.39794	-0.593387
398	0.724276	1.3882
399	1.20412	1.46438
400	1.22185	0.146789
401	0	0.0802058
402	0.672098	1.10422
403	0.672098	0.665076
404	2.28255	2.37176
405	0.556303	0.15193
406	0.612784	0.150181
407	-0.154902	-0.172349
408	-0.0809219	-0.185125
409	-0.638272	-0.694816
410	2.06446	1.95439
411	1.77815	1.86607
412	1.78533	1.65249
413	0.897627	1.03311
414	1.10037	3.1096
415	0.724276	2.02203
416	-0.30103	-0.0799907
417	-0.574031	-0.797373
418	-1.73676	-1.3507
419	0.916454	0.281038
420	-0.897338	0.188695
421	1.30103	1.34369
422	1.26007	1.31268
423	0.963788	0.480319
424	-2.18709	-2.09681
425	0.897077	1.93741
426	1.12057	1.55313
427	0.462398	0.94093
428	0.39794	0.851224
429	2.19033	1.23635
430	1.41497	1.32892
431	1.07918	1.42028
432	2.20952	1.82524
433	2.29667	1.35849
434	1.19866	0.889081
435	0.544068	0.827801
436	-1.09691	-0.416607
437	-0.21467	0.342678
438	-0.221849	-0.573139
439	0.382917	-1.18813
440	1.32222	0.932741
441	1.38382	1.19705
442	-0.187087	-0.274864
443	1.88081	1.86907
444	0.146128	0.0150202
445	1.41497	0.819039
446	1.00825	1.46901
447	1.57688	1.46024
448	0.78533	1.23472
449	0.518514	-0.108852
450	0.447158	-0.117835
451	0.963788	-0.211339
452	1.47712	0.579453
453	0.69897	0.933093
454	1.83891	1.77171
455	1.72509	1.79016
456	1.36248	1.29487
457	-1.52288	0.19891
458	2.34242	1.91125
459	2.11837	1.7766
460	1.4609	1.12384
461	1.85126	1.09724
462	-0.387216	0.840162
463	3.04571	0.9346
464	3.06032	0.939898
465	1.06695	0.728829
466	2.32222	2.40997
467	-0.221849	1.59679
468	2.10037	1.67128
469	-0.552842	-0.346044
470	-1.69897	-0.391959
471	0.579784	0.432975
472	-0.920819	-1.46012
473	0.591065	1.86475
474	-0.886057	-1.75305
475	1.5682	0.949003
476	1.95521	0.803141
477	0.295347	0.95362
478	0.716003	0.787281
479	0.886491	0.83946
480	0.880814	1.04023
481	1.89087	-0.427561
482	0.518514	-0.974351
483	1.11394	1.2748
484	-0.604965	3.66055
485	-0.0362122	0.250089
486	-1.68473	1.4633
487	2.74429	1.25296
488	1.78319	1.84265
489	0.488551	1.20566
490	2.25527	1.20133
491	0.255273	0.640475
492	2.4283	2.34432
493	2.51851	2.04764
494	2.4183	1.83065
495	2.4183	1.19521
496	-0.415669	5.81267
497	-3.47712	-1.54645
498	1.31387	1.1056
499	-0.09691	-0.772425
500	2.15229	1.60477
501	2.23045	2.03182
502	0.90309	0.848524
503	2.15836	1.65566
504	-1.79138	0.0570417
505	1.74429	1.77761
506	-0.60206	0.555631
507	1.65321	0.797055
508	-1.60206	-0.073457
509	2.37475	2.37012
510	2.3032	2.30669
511	-0.79588	-0.783696
512	0.380211	-0.201877
513	0.845098	-0.483346
514	0.633468	-0.0228776
515	0.176091	0.194186
516	0.20412	-0.0858974
517	0.730459	-0.813761
518	0.3485	-0.645154
519	-0.712198	-0.82313
520	1.24551	1.14852
521	1.34242	1.38071
522	1.30103	1.21306
523	0.583577	0.875937
524	0.722908	0.810999
525	0.311754	-0.116486
526	0.365488	0.0837742
527	-0.0861861	-0.0163187
528	-0.236572	-0.320691
529	0.0791812	-0.375371
530	0.672098	-0.173559
531	1.04532	1.42458
532	0.792392	0.983172
533	-0.09691	-0.522879
534	1.98498	0.288358
535	0.322219	1.06061
536	1.03342	0.470865
537	-0.790485	-0.737722
538	0.665894	0.734343
539	1.61979	1.46434
540	0.973128	0.9774
541	-0.585027	0.489231
542	3.12516	2.92356
543	-0.437707	-0.021279
544	2.17319	0.762137
545	-1	0.840871
546	1.39794	1.53454
547	0.763428	1.70718
548	-0.69897	-0.661903
549	-2.47712	-1.20601
550	2.15229	2.00569
551	-1.61979	0.447041
552	-1.97881	0.455189
553	-1.55284	0.464772
554	1.26007	1.33579
555	1.46835	1.40824
556	1.51851	1.48387
557	-1.61979	-0.138327
558	-1	0.536895
559	1.30821	0.668451
560	-1.85387	-1.00907
561	-0.965238	-1.02332
562	1.36361	2.53249
563	1.62941	2.49286
564	1.04139	0.925875
565	1.17609	0.938096
566	1.04139	0.518866
567	1.62325	0.87506
568	1.34242	-1.57567
569	2.18469	1.93604
570	0.62634	1.07993
571	-0.21467	0.380228
572	0.431364	-0.239564
573	-1.19837	0.383687
574	1	0.418204
575	2.45939	1.86464
576	1.27875	1.86313
577	0.414973	-0.391558
578	-0.30103	-0.196605
579	2.07188	0.697906
580	1.82217	1.67746
581	2.06781	1.64206
582	1.29885	1.54963
583	0.58301	0.102247
584	0.113943	0.463637
585	0.164353	0.536036
586	-1.1549	0.738838
587	-1.22185	0.541608
588	0.623249	0.319979
589	0.230449	1.28351
590	0.770852	1.39889
591	0.724276	1.27612
592	0.623249	1.20114
593	1.65321	1.57214
594	2.63949	2.31526
595	1.26245	1.3208
596	1.16997	0.986281
597	0.659599	0.111404
598	0.724276	2.04937
599	-1.37675	0.298091
600	2.15836	2.36532
601	0.255273	0.460036
602	1.85126	1.27887
603	0.886491	0.42607
604	0.940516	0.704863
605	0.09691	1.03759
606	2.53403	1.06868
607	1.01703	0.961825
608	-0.9914	-0.929439
609	-0.115393	0.456698
610	-0.627088	1.83092
611	-1.39794	0.756576
612	-0.522879	0.774461
613	-1.69897	-1.21921
614	-2.69897	-0.986814
615	1.73285	0.772617
616	0.0689276	0.468319
617	1.6902	0.857737
618	0.653213	1.24301
619	1.04139	0.883859
620	0.155336	0.794413
621	-1.52288	-2.73186
622	2.66276	1.15459
623	1.68215	1.34978
624	-0.508638	0.360914
625	-1.63202	-2.44837
626	-1	-0.00272019
627	0.342423	0.503126
628	1.18469	1.33958
629	-1.76955	-0.291588
630	2.09691	1.14715
631	1.58771	0.748621
632	1.77159	0.95216
633	3.19033	0.655513
634	2.17984	1.25342
635	-1.35655	0.198271

## Sheet: Fig. 5c
	Value	Predict_Label
0	2.33646	2.38904
1	2.4183	2.26119
2	2.37107	2.46045
3	2.3032	2.30556
4	2.26717	2.29574
5	2.24551	2.29417
6	2.20683	2.26173
7	-0.739929	0.0953625
8	0.477121	0.604606
9	0.778151	0.50514
10	0.778151	0.338995
11	0.447158	0.799257
12	0.457377	0.7654
13	0.583577	0.87148
14	-0.769551	-0.378969
15	2.14922	1.45571
16	1.04532	1.71073
17	0.80618	0.922038
18	1.60638	0.905987
19	1.43669	1.35295
20	1.20412	0.991642
21	0.643453	-0.0749823
22	1.98498	0.242264
23	1.22185	-0.109414
24	1.78533	1.26648
25	1.14301	0.694666
26	0.322219	1.03275
27	1.03342	0.589345
28	-0.790485	-0.736464
29	2.13301	2.64719
30	2.9949	2.64781
31	0.91098	0.939034
32	0.973128	0.893488
33	0.556303	0.605042
34	-0.958607	0.0935832
35	-0.499398	-0.84565
36	-0.380211	0.449516
37	0.62941	1.01301
38	0.4133	0.85628
39	-0.823909	0.952633
40	-0.744727	-0.499847
41	0.176091	-0.468135
42	-0.380211	0.478628
43	-0.437707	-0.130399
44	-0.497118	-0.930404
45	-0.259637	-0.091976
46	-1.73676	-1.46473
47	2.02119	2.14745
48	-0.81911	0.178763
49	-1.61979	-0.0202037
50	1.78533	1.17547
51	0.184691	0.707017
52	1.30821	0.70754
53	0.746894	0.776675
54	-0.965238	-1.78951
55	0.897077	1.91825
56	0.818226	0.595957
57	0.431364	-0.154832
58	-0.21467	-0.0520645
59	0.431364	-0.20319
60	1.5977	0.259227
61	0.90309	1.14057
62	-0.136677	0.122681
63	-0.187087	-0.362662
64	-0.275724	-0.372463
65	1.88081	1.8575
66	0.146128	0.0385185
67	0.354108	-0.510659
68	1.82217	1.61718
69	2.06781	1.56584
70	2.54158	2.55636
71	1.04139	1.40985
72	1.25527	1.21944
73	2.32613	2.61505
74	1.74562	1.80022
75	-1.284	-1.23213
76	-1.27846	0.810735
77	2.05436	1.3039
78	0.380211	1.3035
79	2.10037	1.53263
80	1.65321	1.4335
81	2.15836	2.33814
82	-0.2522	0.278721
83	-0.920819	-1.14902
84	1.10037	1.01703
85	1.20412	1.24588
86	-3	-0.184744
87	0.049218	0.209192
88	0.716003	0.802134
89	1.67578	0.654891
90	-1.39794	0.768174
91	-0.0362122	0.327083
92	3.63347	2.01769
93	2.55871	0.872732
94	0.269513	0.000783403
95	1.73285	1.16072
96	0.488551	1.13041
97	0.672098	1.38525
98	1.59861	1.17669
99	0.653213	1.0887
100	1.91381	1.97998
101	-3.08796	-1.2604
102	1.95085	2.49738
103	1.13925	0.645036
104	-1.67778	0.541337
105	2.15836	1.47582
106	2.97313	0.721131
107	-1.76955	0.0895939
108	0.0413927	2.00318
109	2.38382	1.44591
110	0.986772	0.781192
111	-2.09691	0.665804
112	-1.52288	0.617343
113	3.19033	0.61871
114	3.01912	0.476912
115	2.37475	2.32225
116	2.45025	2.41962
117	2.34635	2.34945
118	2.32015	2.31727
119	0.3485	-0.596305
120	0.477121	0.693832
121	0.477121	0.691207
122	0.60206	0.271179
123	0.845098	0.25302
124	0.364864	0.653569
125	0.673635	0.484051
126	0.722908	0.793884
127	-0.236572	0.0358993
128	-0.39794	-0.707337
129	0.672098	-0.44486
130	1.36173	1.43994
131	0.832509	1.68542
132	0.812913	0.643036
133	-0.09691	-0.485761
134	1.08991	0.36216
135	1.22185	2.19294
136	2.07311	1.8243
137	1.61979	2.21478
138	0.804707	0.896668
139	0.612784	0.555229
140	-0.337242	-0.0998604
141	-0.338819	-0.677575
142	-0.638272	-0.675324
143	-0.585027	0.374077
144	0.897627	1.07211
145	-0.926893	-0.568185
146	-0.992821	-0.936309
147	0.724276	2.03842
148	2.96848	0.581156
149	-0.20995	-0.335212
150	-1.33099	-1.52405
151	-2.47712	-1.45178
152	0.916454	0.450833
153	0	-1.60509
154	-1	0.376436
155	0.732394	1.26672
156	-1.57403	-0.850326
157	-0.346787	-0.836613
158	-1.85387	-1.05334
159	-0.346787	-0.882167
160	-1.31575	-0.742926
161	1.88081	1.16162
162	2.61172	1.42292
163	0.832509	0.431781
164	0.462398	0.406208
165	2.19033	1.64851
166	1.17026	1.59117
167	1.22272	1.45756
168	-0.805023	0.679406
169	-0.60206	-0.452133
170	-1.5477	0.0070683
171	-1.19837	0.375952
172	1.32222	0.72421
173	1.27184	0.702514
174	1.82086	1.80313
175	-0.537602	-0.220554
176	0.0413927	0.103982
177	1.00825	1.07243
178	2.58771	2.52336
179	0.181844	-0.0673673
180	1.47712	0.564524
181	2.63949	2.30107
182	1.07918	0.798469
183	1.14613	1.70421
184	1.59106	1.42963
185	0.313867	0.849894
186	1.23045	0.577696
187	0.934498	2.99315
188	-0.387216	3.19375
189	-0.829738	-0.505618
190	-0.761954	-0.0723912
191	-1.37675	0.507482
192	1.06695	0.753055
193	2.40654	2.31964
194	1.17265	-1.42925
195	0.623249	1.46387
196	1.49136	0.788801
197	1.85126	0.806396
198	0.792392	0.867468
199	1.62325	0.853215
200	-2	-0.381686
201	0.691965	0.63588
202	0.591065	1.79472
203	-1.273	-1.05363
204	-2	-0.886057
205	-2.09691	0.28628
206	0.361728	-1.84498
207	1.11394	0.989861
208	3.25527	1.28803
209	-1.13077	-0.0480052
210	1.93952	1.17456
211	-0.113509	1.21617
212	-0.604965	3.38678
213	-1.68473	1.413
214	0.0689276	0.0829542
215	1.96379	1.91424
216	2.27485	0.456031
217	0.30103	1.06953
218	0.155336	0.860722
219	0.447158	0.787305
220	1.34242	1.05171
221	1.68215	0.514195
222	-0.508638	1.29942
223	-1.63202	-1.91997
224	1.31387	1.26474
225	3.8451	2.41449
226	-1.72125	-0.500294
227	1.94448	1.08709
228	-1.5253	0.886282
229	-1.82391	-0.91448
230	2.40824	2.08469
231	2.46835	2.43986
232	2.31597	2.3079
233	2.2878	2.28103
234	0.730459	-0.630958
235	-0.712198	-0.470269
236	-1.30103	-0.816389
237	0.69897	0.461413
238	0	0.376714
239	1.10152	0.695592
240	1.40937	0.651159
241	0.0569049	-0.211363
242	0.0791812	-0.290783
243	-0.39794	-0.33127
244	-0.522879	-0.352598
245	2.30963	1.35217
246	0.792392	0.938373
247	0.724276	1.0421
248	0.00860017	-0.073248
249	1.30103	1.47709
250	1.20412	1.51932
251	-0.522879	0.0158895
252	-0.0457575	0.426624
253	0.672098	0.886341
254	0.727541	0.654799
255	-0.721246	-1.94858
256	2.67056	2.61278
257	2.8293	2.36367
258	0.9615	0.955862
259	-0.154902	-0.295095
260	-0.0809219	-0.259082
261	-0.920819	-1.1517
262	1.96218	1.31662
263	1.22789	0.613713
264	1.11394	0.552285
265	-1.06215	-0.859809
266	2.4624	-0.723088
267	-0.468521	-0.409434
268	2.54407	-0.503487
269	-0.11257	-0.526184
270	-0.69897	-0.911635
271	0.271842	1.00416
272	-0.477121	0.322796
273	0.963788	0.362274
274	-2.61979	-2.00424
275	0.90309	1.30018
276	0.544068	1.2752
277	0.888741	0.114234
278	0.322219	-0.963319
279	1.30103	0.184088
280	-1.07058	-1.1157
281	2.0086	1.08428
282	1.62941	2.06206
283	0.83187	0.663719
284	-0.21467	0.272
285	1.96379	0.840703
286	-0.548214	-0.00563032
287	0.382917	-1.12698
288	1	0.256537
289	1.38382	1.57079
290	1.15836	1.59497
291	-0.443697	1.70661
292	0.414973	-0.241871
293	0.58301	0.112411
294	2.50515	2.57809
295	-1.22185	-0.572313
296	0.569374	-0.765771
297	0.396199	0.0901737
298	2.10721	1.75886
299	-0.568636	-0.121758
300	1.5563	1.42078
301	-0.49485	-0.829686
302	-1.37675	0.192278
303	0.735066	1.13012
304	0.146128	-0.0322613
305	2.32222	2.30722
306	2.49136	2.23687
307	2.04139	0.218984
308	0.459895	-0.391643
309	0.255273	-0.33115
310	0.886491	0.395
311	-0.522879	-0.934465
312	-0.552842	-1.21316
313	0.579784	0.583554
314	-2.5376	-0.600556
315	-1.69897	-1.09544
316	0.548185	0.426128
317	1.01703	1.10037
318	1.5682	0.457321
319	1.95521	0.586953
320	1.23045	0.715187
321	0.295347	0.829933
322	-2.39794	-0.620567
323	2.88081	0.458908
324	-0.439695	-0.0763303
325	1.47857	0.507624
326	3.66464	-0.598478
327	1.84323	1.66856
328	2.54407	0.948502
329	8.12937	3.22719
330	0.94939	0.412816
331	0.90309	0.038354
332	0.0791812	0.523158
333	2.66276	0.923582
334	1.08991	0.215983
335	-3.47712	-1.42843
336	0.199572	0.731398
337	1.04139	0.465934
338	3.16633	0.708323
339	2.06819	1.20361
340	2.95424	2.42272
341	2.09691	1.15509
342	2.04139	1.06885
343	-0.130768	0.78781
344	2.4133	2.30633
345	2.38739	2.3404
346	2.43136	2.34294
347	2.4216	2.30706
348	2.34242	2.32821
349	2.34242	2.32821
350	2.4609	2.45678
351	2.35411	2.35508
352	2.33244	2.33912
353	2.18184	2.27185
354	-1.67778	-0.416488
355	0.434036	0.908125
356	0.673635	0.657868
357	0.759668	0.906641
358	1.87506	1.02561
359	1.54407	1.16305
360	0.963788	1.26492
361	0.556303	1.09984
362	0.78533	0.320432
363	-0.200659	0.128642
364	0.255273	1.91654
365	0	1.02928
366	0.672098	1.09997
367	-0.747147	-0.759948
368	0.09691	0.670582
369	-0.958607	-0.908857
370	-2.76955	-1.55408
371	1.75333	2.05671
372	2.28255	2.70223
373	2	2.06755
374	2.60206	2.71339
375	0.834421	0.732756
376	1.16017	1.44113
377	0.80618	1.6057
378	0.763428	1.61352
379	-0.246672	-0.13645
380	-0.992821	-1.08953
381	-0.0457575	-0.240373
382	-0.574031	-0.791441
383	-0.134699	-0.546286
384	1.32222	0.930782
385	1.14613	1.51957
386	1.36361	2.4778
387	1.12057	1.45949
388	0.39794	0.734279
389	2.49831	1.82418
390	1.22531	0.738535
391	-1.09691	-0.434707
392	-0.0414361	0.309907
393	-0.273273	-0.60439
394	0.120574	-0.529603
395	-0.401209	-0.220434
396	-0.0457575	-0.0474843
397	0.230449	0.0636966
398	-0.221849	-0.106893
399	-0.30103	-0.0798317
400	2.07188	0.58057
401	1.29885	1.8129
402	0.723729	0.421074
403	-1.1549	0.173113
404	1.14613	1.24016
405	-0.0409586	0.201281
406	0.623249	0.172792
407	-0.346787	0.170302
408	-0.805023	0.586187
409	1.98227	1.88308
410	0.838849	0.717243
411	1.75028	1.72809
412	1.83891	1.78552
413	1.72509	1.98593
414	0.651278	1.01635
415	1.94448	2.34316
416	2.11394	1.04966
417	0.724276	1.05571
418	1.77887	0.226402
419	2.59106	0.687774
420	-1.69897	-0.265986
421	-0.568636	-0.834689
422	2.11059	0.694026
423	-1.34679	-1.18448
424	-1.19837	-1.16183
425	1.36173	0.509314
426	-1.76955	0.0722804
427	-0.39794	0.104687
428	0.20412	1.12801
429	1.39794	1.09035
430	0.886491	0.951567
431	-0.00436481	0.71596
432	0.737723	0.760631
433	0.113943	0.324364
434	1.08636	0.905445
435	2.35353	0.663796
436	2.03181	0.584059
437	0.770852	-0.879171
438	-0.522879	0.132535
439	2.74429	0.979299
440	1.63866	0.0878321
441	1.6902	1.21473
442	1.91645	1.93205
443	1.17609	0.254163
444	0.255273	0.0608061
445	-1.18709	0.333171
446	7.74507	2.27012
447	2.51851	1.84009
448	1.11793	1.02906
449	-0.415669	2.01942
450	0.113943	0.686828
451	2.23137	0.670956
452	-0.226701	0.599411
453	-0.172846	0.777412
454	-2.69897	0.481988
455	1.77159	1.07881
456	-1.60206	0.0423317
457	2.11183	2.19631
458	2.43616	2.31823
459	2.3032	2.32129
460	2.4456	2.40607
461	2.36736	2.36311
462	2.33846	2.34139
463	2.29447	2.29941
464	-1.69897	0.299012
465	-1.1549	0.297607
466	-0.777284	-1.19636
467	0.477121	0.609641
468	0.60206	0.49913
469	0	0.547833
470	0.535716	0.741325
471	0.970812	0.688143
472	-0.187087	-0.0317303
473	2.18752	1.13188
474	0.0413927	0.364107
475	0.447158	0.303998
476	0.665894	0.728076
477	-2.48149	-2.55136
478	0.90911	0.823329
479	-3.17609	-0.551946
480	1.82504	1.2822
481	1.13194	0.994443
482	0.181844	0.839013
483	0.161368	1.00537
484	1.06819	0.764584
485	2.17319	0.701914
486	-0.30103	-0.18548
487	-1	0.923134
488	1.39794	1.42443
489	-0.394336	-0.461139
490	-1.5477	-0.551164
491	0.653213	0.7233
492	-0.547702	-1.0168
493	-0.897338	0.0844079
494	1.95904	1.33269
495	2.05308	1.25978
496	2.15229	1.92372
497	0.361728	0.638801
498	0.518514	0.832937
499	-1.65758	-2.22567
500	-2.18709	-2.49433
501	1.3525	0.878206
502	-0.60206	-0.656734
503	-1.09691	-0.151368
504	-0.221849	-1.03949
505	1.91698	1.65627
506	-0.431798	-0.100938
507	2.45939	1.83503
508	1.27875	1.81717
509	-0.09691	-0.119219
510	1.57688	1.24656
511	0.78533	1.35024
512	1.75128	1.60676
513	1.75128	1.713
514	0.09691	-0.0282181
515	0.568202	1.46069
516	-1.35655	0.400655
517	0.69897	0.679999
518	1.03342	0.792269
519	-1.36653	-0.602067
520	-1.35655	-0.784016
521	0.659599	0.861998
522	-1.52288	0.0282965
523	2.34242	1.82615
524	2.11837	1.64846
525	3.04571	0.741262
526	0.612784	0.198367
527	-0.283997	0.0769178
528	-0.568636	0.319424
529	-1.65072	0.953263
530	-1.62403	1.13499
531	-0.221849	1.70844
532	2.4014	2.1352
533	-0.886057	-1.94515
534	3.07004	0.943568
535	1.5966	0.9145
536	-0.387216	-0.0968592
537	0.851258	0.767005
538	-0.9914	-0.467698
539	-0.115393	0.119889
540	0.500602	-0.0660066
541	0.875061	0.289134
542	0.491362	-0.0384311
543	0.929419	0.968585
544	0.518514	0.875914
545	-0.657577	-0.112585
546	-2.5477	0.753494
547	1.35793	1.53918
548	-1.07918	0.276338
549	-0.732828	0.293142
550	1.35603	-0.139551
551	1.78319	1.73744
552	0.00432137	0.357746
553	0.822168	0.510996
554	1.04139	0.970329
555	2.25527	0.932855
556	-1.52288	-2.47849
557	0	0.946496
558	2.48259	1.95111
559	3.17782	0.26928
560	2.34242	1.69886
561	1	1.10889
562	2.15229	1.36864
563	0.342423	0.514068
564	0.991226	0.441098
565	0.90309	0.83437
566	1.49136	0.703506
567	-0.674348	0.49776
568	1.50515	0.837239
569	2.31597	1.57903
570	-0.275724	0.289181
571	2.1959	0.727259

## Sheet: Fig. 5d
	EF-UniKP	Revised UniKP	UniKP
pH dataset	0.44	0.36	0.24
temperature dataset	0.38	0.36	0.12

## Sheet: Fig. 5e
	EF-UniKP	Revised UniKP	UniKP
pH dataset	0.45	0.35	0.32
temperature dataset	0.31	0.27	0.15
