# Supplementary material for: UniKP: a unified framework for the prediction of enzyme kinetic parameters
Source: Nat Commun. 2023 Dec 11;14:8211. doi: 10.1038/s41467-023-44113-1 (PMC10713628; doi:10.1038/s41467-023-44113-1)
Supplement: Supplementary file 4 — Source Data [file 41467_2023_44113_MOESM4_ESM.zip › Source Data/Fig.6 Source data.xlsx]

## Sheet: Fig. 6a
	Label
0	1.3032
1	0.832509
2	1.27875
3	-2.12494
4	-1.40894
5	1.4216
6	1.77085
7	1.81291
8	1.97128
9	1.98227
10	1.99123
11	-0.443697
12	-0.366532
13	-0.366532
14	-0.09691
15	1.07918
16	1.14613
17	1.25527
18	1.30103
19	0.380211
20	-1.69897
21	-1.25964
22	0.255273
23	-0.091515
24	0.371068
25	2.02119
26	0.403121
27	2.02119
28	1.98677
29	2.02119
30	-1.86012
31	0.897627
32	-1.19382
33	-0.970616
34	-0.756962
35	-0.677781
36	0.0899051
37	-1.93181
38	-1.63264
39	-1.13668
40	-0.66354
41	-0.221849
42	0.146128
43	1.07918
44	2.11394
45	1.83885
46	1.43136
47	1.95424
48	2.47712
49	-3.31876
50	-3.08092
51	-2.88606
52	-2.82391
53	-2.56864
54	-2.5376
55	-2.33724
56	-2.11919
57	-1.65758
58	-1.30103
59	-1.24413
60	-1.13668
61	-0.327902
62	0.591065
63	-0.79588
64	-0.49485
65	-0.420216
66	0.0128372
67	0.262451
68	0.409933
69	0.544068
70	1.00732
71	1.03463
72	1.17406
73	1.20952
74	1.2418
75	1.273
76	1.2938
77	1.36305
78	1.49485
79	1.70484
80	1.74374
81	1.79588
82	-0.39794
83	-0.677781
84	-0.522879
85	-0.0457575
86	1
87	0.60206
88	-1.42597
89	-0.420216
90	0.893947
91	-0.200659
92	-0.200659
93	0.69897
94	0.939519
95	0.954243
96	-1.84873
97	-1.36318
98	-1.33099
99	2.4624
100	2.40312
101	0.919078
102	0.934498
103	0.959041
104	-1.79588
105	-0.721246
106	-0.69897
107	-0.638272
108	-0.60206
109	-0.60206
110	-0.585027
111	0.531479
112	2.4216
113	2.42325
114	2.42975
115	2.45484
116	2.53275
117	2.61278
118	2.66932
119	-2.65758
120	-0.823909
121	-0.69897
122	-0.21467
123	-0.187087
124	0.225309
125	0.322219
126	0.525045
127	0.653213
128	0.690196
129	0.518514
130	0.845098
131	0.863323
132	0.919078
133	1.26245
134	0.322219
135	0.763428
136	0.968483
137	1.08991
138	1.1038
139	0.0791812
140	-2.34679
141	-0.275724
142	-0.113509
143	-0.443697
144	1.83251
145	1.55145
146	-0.552842
147	-0.455932
148	-0.958607
149	-0.79588
150	-0.69897
151	-0.69897
152	-0.677781
153	-0.552842
154	-0.431798
155	-0.154902
156	0
157	0.0606978
158	0.123852
159	0.146128
160	0.20412
161	0.220108
162	0.342423
163	0.39794
164	0.690196
165	0.447158
166	0.477121
167	0.770852
168	0.620136
169	0.620136
170	0.623249
171	1.27875
172	1.07918
173	1.34242
174	1.59106
175	1.66276
176	1.70757
177	1.73239
178	1.73239
179	1.74819
180	1.78533
181	1.79239
182	1.85733
183	-0.90309
184	1.34439
185	0.986772
186	1.28556
187	-1.1549
188	0.62941
189	0.748963
190	1.6902
191	1.52375
192	-1.52288
193	-1.1549
194	-0.920819
195	1.68664
196	-0.366532
197	-0.244125
198	-0.102373
199	-0.05061
200	0.0253059
201	0.133539
202	0.146128
203	0.161368
204	0.164353
205	0.742725
206	0.220108
207	0.230449
208	0.240549
209	0.247973
210	0.269513
211	0.356026
212	0.348305
213	0.4133
214	0.462398
215	0.584331
216	0.737987
217	0.701568
218	0.762679
219	0.763428
220	0.905796
221	1.35603
222	1.45939
223	1.47712
224	1.53314
225	1.60638
226	1.64147
227	1.64738
228	1.85126
229	1.79379
230	1.89209
231	1.4624
232	2.61278
233	2.60638
234	1.69897
235	1.87506
236	1.49234
237	1.33646
238	0.0374265
239	0.146128
240	0.230449
241	0.546543
242	0.39794
243	0.431364
244	0.591065
245	0.612784
246	0.991226
247	1.11394
248	3.9058
249	-0.838632
250	-0.920819
251	-1.63264
252	-1.47756
253	-1.47756
254	-1.39794
255	2.57749
256	1.56797
257	0.278754
258	0.623249
259	0.78533
260	0.869232
261	1.04139
262	1.60206
263	2.02938
264	1.39445
265	1.79934
266	1.74036
267	1.98318
268	1.90309
269	2.51322
270	-0.346787
271	-0.30103
272	-0.0457575
273	0
274	0.0791812
275	0.176091
276	0.230449
277	0.414973
278	0.755875
279	0.954243
280	1.02119
281	1.20412
282	1.17319
283	1.33846
284	1.76343
285	2.43616
286	2.5563
287	2.94939
288	1
289	2.23045
290	2.69897
291	3.07918
292	2.10243
293	-2.16115
294	-2.0655
295	-2.00877
296	-1.52288
297	-1.4437
298	-1.40894
299	-1.35655
300	-1.20066
301	1.52892
302	1.77815
303	0.39794
304	1.1959
305	1.77815
306	1.77815
307	1.3516
308	1.18327
309	0.838849
310	1.1726
311	1.08991
312	-0.537602
313	-0.408935
314	-0.29243
315	-0.267606
316	-0.167491
317	-0.130768
318	0.342423
319	0.378398
320	0.421604
321	0.475671
322	0.514548
323	0.517196
324	0.526339
325	0.628389
326	0.139879
327	0.33646
328	0.501059
329	-0.9914
330	0.447158
331	-0.154902
332	1.87506
333	1.49554
334	-0.39794
335	-0.30103
336	0
337	0
338	0
339	0.255273
340	0.325652
341	0.361728
342	0.364864
343	0.380211
344	0.380211
345	0.531479
346	0.544068
347	0.6163
348	0.662758
349	0.812913
350	0.838849
351	0.970037
352	1.01494
353	1.02938
354	1.09342
355	1.10834
356	1.12494
357	1.14301
358	1.14613
359	1.14613
360	1.16137
361	1.19405
362	1.25042
363	1.27875
364	1.27875
365	1.27875
366	1.73239
367	1.73239
368	-0.173925
369	1.38112
370	2.69373
371	-1.3279
372	1.13354
373	1.15534
374	2.80814
375	-1.14267
376	3.27875
377	-0.653647
378	1.62325
379	1.41497
380	1.53148
381	1.51851
382	0.176091
383	0.380211
384	1.50515
385	0.778151
386	1.89209
387	-3.33724
388	-2.29243
389	-1.51856
390	-1.45593
391	-1.03058
392	0.755875
393	1
394	1.0086
395	1.5955
396	1.38021
397	1.53148
398	1.52892
399	1.66558
400	1.68124
401	1.71096
402	1.74036
403	-2.08179
404	-1.65758
405	-1.56596
406	-3.39794
407	-3.25964
408	-3.25964
409	2.14301
410	0.255273
411	0.418301
412	0.563481
413	0.673021
414	2.29447
415	2.76592
416	2.13988
417	1.67578
418	1.88649
419	2.17609
420	2.76592
421	2.58614
422	2.734
423	2.82302
424	3.89653
425	3.93298
426	2.98349
427	3.86332
428	3.27184
429	3.86213
430	3.87506
431	3.92012
432	3.92634
433	3.94743
434	4.00217
435	5.08493
436	0.80618
437	1.91381
438	1.54407
439	-0.823909
440	-0.30103
441	2.07311
442	1.62325
443	2.9949
444	2.8293
445	2.43136
446	3.22272
447	3.57761
448	3.71105
449	4.03743
450	4.13098
451	4.14613
452	4.2878
453	4.53782
454	-0.721246
455	0.0899051
456	0.518514
457	1.02119
458	-1.60206
459	-0.91364
460	-0.823909
461	-0.744727
462	-0.187087
463	-0.134896
464	-0.09691
465	-0.134896
466	-0.0457575
467	0.30103
468	-0.39794
469	-0.958607
470	-0.716699
471	-0.280669
472	-0.747147
473	-0.221849
474	-1.02228
475	-0.346787
476	-0.79588
477	-0.420216
478	0.125156
479	0.783904
480	-0.677781
481	0.141763
482	-0.60206
483	-0.522879
484	-0.508638
485	-0.481486
486	0.491362
487	0.513218
488	-0.443697
489	0.00216606
490	-0.431798
491	-0.420216
492	-0.244125
493	-0.346787
494	0.045323
495	-0.30103
496	-0.244125
497	-0.244125
498	0.255273
499	-0.187087
500	-0.167491
501	-0.167491
502	-0.161151
503	-0.102373
504	0.389166
505	-0.0457575
506	-0.0457575
507	0
508	0.00432137
509	0.0253059
510	0.0334238
511	0.049218
512	0.071882
513	0.0791812
514	0.0827854
515	0.238046
516	0.113943
517	0.50515
518	0.155336
519	0.173186
520	0.176091
521	0.178977
522	0.1959
523	0.230449
524	0.235528
525	0.495544
526	0.243038
527	0.281033
528	0.283301
529	0.30103
530	0.303196
531	0.322219
532	0.348305
533	0.356026
534	0.359835
535	0.367356
536	0.39794
537	0.426511
538	0.428135
539	0.654177
540	0.456366
541	0.517196
542	0.52763
543	0.531479
544	0.540329
545	0.549003
546	0.555094
547	0.563481
548	0.617
549	0.641474
550	0.685742
551	0.757396
552	4.89376
553	-2
554	-0.60206
555	-0.259637
556	-0.221849
557	-0.154902
558	0.924279
559	1
560	1.20412
561	1.30103
562	1.43933
563	1.54407
564	1.78533
565	2.66932
566	-1.0655
567	1.06446
568	-3
569	-2.92082
570	-2.67778
571	-2.45593
572	-2.04576
573	-2
574	-1.92082
575	-1.76955
576	-0.09691
577	-1.79588
578	-0.886057
579	-1.39794
580	-1.22185
581	-1.13077
582	-0.173925
583	0
584	0.230449
585	-0.251812
586	0.260071
587	0.518514
588	0.568202
589	0.908485
590	-1
591	2.20683
592	2.30103
593	2.22789
594	0.276462
595	-0.346787
596	2.61278
597	2.45484
598	3.10958
599	1.44716
600	2.0086
601	2.70757
602	2.51851
603	-0.657577
604	1.10721
605	1.4183
606	1.42651
607	1.50106
608	1.52634
609	1.52634
610	1.54407
611	1.63649
612	1.71349
613	0.799341
614	-3.09691
615	-2.1549
616	-2.69897
617	-2.45593
618	-2.39794
619	-2.30103
620	-1.92082
621	0.911158
622	-2.39794
623	-2.22185
624	-2.09691
625	-1.92082
626	-1.76955
627	-1.37675
628	-1.30103
629	-1.18709
630	-0.782516
631	-0.246417
632	-0.30103
633	-0.777284
634	2.15534
635	1.27646
636	0.716003
637	1.50129
638	-0.318759
639	0.247155
640	0.11059
641	0.230449
642	-0.124939
643	0
644	-0.0861861
645	0.409369
646	0.049218
647	0.09691
648	0.113943
649	0.120574
650	0.127105
651	0.136721
652	0.139879
653	0.155336
654	0.39211
655	0.262451
656	0.30103
657	0.374748
658	1.58433
659	1.11394
660	1.47712
661	2.42488
662	3.09482
663	0.883661
664	1.11025
665	1.39393
666	1.52763
667	1.43553
668	1.29248
669	1.46479
670	1.39182
671	1.56703
672	1.64542
673	1.76042
674	2.00518
675	-1.42022
676	-1.42022
677	-4.1986
678	-4.09691
679	-3.85387
680	-3.65758
681	-3.39794
682	-2.90309
683	-2.80967
684	-2.69897
685	-2.69897
686	-2.60206
687	-2.60206
688	-2.58503
689	-2.58503
690	-2.56864
691	-2.56543
692	-2.52288
693	-2.48149
694	-2.48149
695	-2.39794
696	-2.32514
697	-2
698	0.39794
699	-1.14874
700	-1.78516
701	-1.77728
702	-1.65758
703	-1.58503
704	-1.266
705	-0.939302
706	-1.02228
707	-0.958607
708	-0.958607
709	-0.958607
710	-0.821023
711	-0.665546
712	-0.657577
713	-0.638272
714	-0.522879
715	-0.401209
716	-0.39794
717	-0.341035
718	-0.335358
719	-0.296709
720	-0.21467
721	-0.106238
722	-0.0952845
723	-0.0177288
724	0.0374265
725	0.0413927
726	0.0413927
727	0.0413927
728	0.220108
729	0.176091
730	0.267172
731	0.230449
732	0.342423
733	0.342423
734	0.39794
735	0.39794
736	0.544068
737	-0.167491
738	-0.0132283
739	0.113943
740	0.298853
741	0.513218
742	0.939519
743	0.94939
744	1.20412
745	1.23045
746	1.25527
747	1.34242
748	1.70927
749	2.02531
750	2.04532
751	2.0607
752	2.2014
753	2.27416
754	2.32838
755	2.48287
756	2.50106
757	2.62839
758	0.113943
759	-3.08092
760	1.13988
761	1.37291
762	1.88536
763	-1.43533
764	0.920645
765	-1.76955
766	-1.4318
767	-0.288193
768	1.27184
769	0.653213
770	1.48996
771	0.90309
772	1.05231
773	1.5557
774	1.75282
775	1.67182
776	1.7839
777	2.82027
778	4.8451
779	3.13988
780	-2.74473
781	-2
782	-2
783	-1.46852
784	-1.09691
785	-0.958607
786	-0.790485
787	0.176091
788	0.30103
789	0.60206
790	0.690196
791	0.78533
792	3.52114
793	1.8451
794	1.00432
795	1.03342
796	1.11394
797	1.11727
798	1.14613
799	1.26717
800	1.30428
801	2.56467
802	2.57403
803	4.59945
804	1.60206
805	1.69897
806	1.69897
807	1.80362
808	2.90309
809	2.04139
810	2.04139
811	2.83251
812	2.23045
813	2.23805
814	2.27875
815	2.30103
816	2.32222
817	2.79588
818	2.36736
819	2.42651
820	2.53782
821	2.65706
822	3.33846
823	2.716
824	2.74115
825	2.74429
826	2.74741
827	2.75205
828	2.81954
829	2.87506
830	2.90309
831	2.92169
832	2.9345
833	2.97543
834	2.99123
835	3.06819
836	3.09691
837	3.28556
838	3.43933
839	3.50515
840	3.60206
841	3.62634
842	3.71933
843	4.18469
844	-2.25964
845	-1.78252
846	-1.55284
847	-1.39794
848	-1.31876
849	0.00860017
850	-1.10791
851	-1
852	-0.928118
853	-0.431798
854	-0.69897
855	-0.522879
856	-0.49485
857	-0.443697
858	-0.366532
859	-0.318759
860	-0.309804
861	-0.279841
862	-0.221849
863	-0.119186
864	0.491362
865	-0.0132283
866	-0.00877392
867	0.0211893
868	0.0413927
869	0.0899051
870	0.176091
871	0.184691
872	0.217484
873	0.255273
874	0.283301
875	0.294466
876	0.559907
877	1.45484
878	1.69897
879	2.06446
880	2.06707
881	0.414973
882	2.24304
883	0.681241
884	0.7348
885	0.740363
886	0.748188
887	0.832509
888	0.991226
889	1
890	1.11394
891	1.20412
892	1.27875
893	1.32222
894	2.80346
895	-0.09691
896	1.07918
897	1.14613
898	1.25527
899	1.30103
900	-1.39794
901	0.318063
902	-0.823909
903	-0.251812
904	0.278754
905	-0.0457575
906	-0.136677
907	-0.00877392
908	0.146128
909	0.152288
910	0.472756
911	0.60206
912	0.913814
913	1.18752
914	1.45332
915	1.48287
916	1.58546
917	1.93902
918	2.01995
919	1.97681
920	1.98945
921	0.453318
922	1.40824
923	2.50515
924	1.81291
925	1.34577
926	1.57206
927	2.04139
928	-0.191789
929	0.352183
930	2.90526
931	3.17782
932	2.10037
933	1.86392
934	1.75282
935	-1.36653
936	-1.22185
937	-1.12494
938	-1.69897
939	-1.30103
940	-1.09691
941	-0.638272
942	-0.522879
943	-0.376751
944	-0.327902
945	1.13988
946	-0.154902
947	1.26245
948	0
949	1.21748
950	1.34242
951	0.361728
952	0.462398
953	0.477121
954	0.591065
955	0.70757
956	1.12385
957	1.13354
958	-2.27572
959	-2.25181
960	-2.23657
961	-1.56864
962	-1.31876
963	-1.27572
964	-1.04576
965	-1.00877
966	-0.970616
967	-0.202732
968	-0.806875
969	-0.657577
970	-0.537602
971	-0.368556
972	-0.346787
973	-0.221849
974	-0.202732
975	-0.0942041
976	0.155336
977	0.161368
978	0.206826
979	0.583577
980	0.778151
981	1.66901
982	1.96284
983	0.255273
984	1.30103
985	1.36922
986	-0.346787
987	-0.327902
988	-0.318759
989	-0.318759
990	0.318063
991	0.472756
992	1.17522
993	1.58149
994	1.09691
995	1.19033
996	1.2014
997	1.36173
998	1.36173
999	1.47567
1000	-0.408935
1001	0.49276
1002	1.23045
1003	1.98677
1004	2.13672
1005	2.54654
1006	2.68395
1007	-2.03777
1008	2.39094
1009	0.643453
1010	0.823909
1011	-0.677781
1012	1.60206
1013	2.25285
1014	1.25527
1015	1.39794
1016	1.92942
1017	2.17319
1018	2.34242
1019	0.869232
1020	0.94939
1021	1.3483
1022	1.35984
1023	1.4624
1024	1.69897
1025	1.75587
1026	1.88649
1027	1.99123
1028	1.99564
1029	2.04139
1030	1.96379
1031	1.55509
1032	1.83885
1033	1.87506
1034	0.176091
1035	2.58995
1036	-1.39794
1037	-0.721246
1038	-0.522879
1039	-0.39794
1040	-0.119186
1041	-1.3279
1042	-1.67778
1043	1.63347
1044	-1.3279
1045	-1.27572
1046	-1.1549
1047	-1
1048	-0.958607
1049	-0.283997
1050	1.30103
1051	1.72428
1052	1.76343
1053	1.79239
1054	1.89763
1055	1.9345
1056	1.96848
1057	2.02938
1058	2.05308
1059	2.07555
1060	2.07555
1061	2.08279
1062	2.09691
1063	2.27416
1064	2.34044
1065	2.63347
1066	2.8451
1067	2.92942
1068	-0.107905
1069	-0.366532
1070	0.367977
1071	-0.09691
1072	0.146128
1073	0.20412
1074	0.431364
1075	0.763428
1076	0.982271
1077	1.01703
1078	1.06446
1079	1.07188
1080	1.06446
1081	-0.79588
1082	1.28421
1083	1.5753
1084	2.57322
1085	2.71349
1086	2.34635
1087	2.39794
1088	0.982271
1089	2.74819
1090	1.39794
1091	1.20952
1092	1.40824
1093	3.00518
1094	2.716
1095	1.5682
1096	1.63144
1097	2.35218
1098	2.26245
1099	2.32838
1100	0.770852
1101	-0.958607
1102	0.995635
1103	0.414973
1104	0.431364
1105	0.737193
1106	-1.69897
1107	-1.66414
1108	1.44716
1109	-1.01457
1110	-0.920819
1111	-0.920819
1112	-0.130768
1113	-0.221849
1114	-0.221849
1115	0.20412
1116	0.20412
1117	1.44716
1118	0.623249
1119	0.653213
1120	0.653213
1121	0.69897
1122	2.80618
1123	1.0607
1124	0.826075
1125	0.966142
1126	1.03342
1127	1.19866
1128	1.27184
1129	-3.39794
1130	-0.756962
1131	0.656098
1132	0.685742
1133	1.17609
1134	1.50106
1135	-1.1549
1136	0.113943
1137	0.146128
1138	0.146128
1139	0.230449
1140	0.322219
1141	0.431364
1142	0.681241
1143	0.763428
1144	0.770852
1145	0.991226
1146	1.08991
1147	1.50379
1148	1.8109
1149	1.88366
1150	2.53529
1151	2.10037
1152	2.35122
1153	2.3995
1154	-2.30103
1155	-1.42022
1156	-1.25964
1157	-2.06198
1158	0.130334
1159	0.176091
1160	0.591065
1161	1.81954
1162	2.19312
1163	2.39445
1164	-4.46852
1165	-3.88606
1166	-3.79588
1167	-3.58503
1168	-3.4168
1169	-3.09691
1170	-3
1171	-1.92082
1172	-2.92082
1173	-2.79588
1174	-2.57187
1175	-2.39794
1176	-2.30103
1177	-2.284
1178	-2.18709
1179	-2.17393
1180	-1.52288
1181	-2.04096
1182	-1.92082
1183	-1.82391
1184	-1.82391
1185	-1.69897
1186	-1.69897
1187	-1.56864
1188	-1.52288
1189	-1.35655
1190	-1.27572
1191	-1.1549
1192	-1.08092
1193	-0.920819
1194	-0.920819
1195	-0.823909
1196	-0.823909
1197	-0.769551
1198	-0.769551
1199	-0.69897
1200	-0.638272
1201	-0.585027
1202	-0.568636
1203	-0.508638
1204	-0.443697
1205	-0.376751
1206	-0.356547
1207	-0.283997
1208	-0.29243
1209	-0.267606
1210	-0.221849
1211	-0.200659
1212	-0.167491
1213	0.778151
1214	0.783904
1215	0.0530784
1216	0.0791812
1217	0.146128
1218	0.235528
1219	0.544068
1220	0.39794
1221	0.428135
1222	0.732394
1223	0.869232
1224	0.939519
1225	0.986772
1226	0.872156
1227	-1.39794
1228	-1.30103
1229	-1.09691
1230	-0.958607
1231	-0.79588
1232	-0.60206
1233	-0.522879
1234	-0.49485
1235	-0.244125
1236	-0.309804
1237	-0.09691
1238	-0.09691
1239	2.30103
1240	2.30103
1241	-1.36653
1242	-0.259637
1243	-0.548214
1244	-0.142668
1245	0.478566
1246	0.603144
1247	2.0086
1248	-2.20761
1249	-2.69897
1250	2.11059
1251	0.804821
1252	-0.853872
1253	-0.853872
1254	-0.69897
1255	1.22789
1256	1.22789
1257	-0.552842
1258	-0.49485
1259	0.640481
1260	-0.0705811
1261	-0.187087
1262	-0.187087
1263	-0.0705811
1264	1.09342
1265	0.0128372
1266	3.13672
1267	0.350248
1268	0.123852
1269	0.808886
1270	0.32838
1271	1.21775
1272	0.4133
1273	0.502427
1274	2.88138
1275	0.672098
1276	0.83123
1277	0.865104
1278	0.937518
1279	0.986772
1280	0.986772
1281	0.988113
1282	0.988113
1283	1.07151
1284	1.07151
1285	1.07555
1286	1.08636
1287	1.47276
1288	1.21775
1289	1.24797
1290	1.24797
1291	1.26245
1292	1.26245
1293	1.549
1294	1.549
1295	1.30963
1296	1.30963
1297	1.33122
1298	1.33244
1299	1.33244
1300	1.33445
1301	1.33445
1302	1.34635
1303	1.34635
1304	1.35025
1305	1.35025
1306	1.3962
1307	1.3962
1308	1.41996
1309	1.41996
1310	1.91381
1311	1.44404
1312	1.44404
1313	1.46389
1314	1.46389
1315	1.46982
1316	1.46982
1317	1.50106
1318	1.50106
1319	1.67025
1320	1.67025
1321	1.72428
1322	2.15836
1323	2.95703
1324	3.35908
1325	3.35908
1326	-3.77728
1327	-3.30103
1328	0.477121
1329	2.08991
1330	1.37475
1331	2.08991
1332	1.52114
1333	-0.568636
1334	-0.49485
1335	0.451786
1336	0.683947
1337	0.683947
1338	-0.251812
1339	-0.468521
1340	-0.408935
1341	0.690905
1342	0.903199
1343	1.13481
1344	2.25527
1345	-0.920819
1346	-0.69897
1347	-0.69897
1348	-0.522879
1349	-0.522879
1350	-0.49485
1351	-0.49485
1352	-0.443697
1353	-0.154902
1354	-0.200659
1355	0.113943
1356	0.045323
1357	0.045323
1358	0.113943
1359	1.65321
1360	1.65321
1361	0.11059
1362	1.82607
1363	1.4216
1364	1.72263
1365	1.34242
1366	1.4624
1367	1.50106
1368	2.16017
1369	1.57978
1370	2.14613
1371	1.69897
1372	1.94448
1373	2.0086
1374	2.03743
1375	2.06446
1376	2.08636
1377	2.26482
1378	2.29226
1379	2.60531
1380	2.54654
1381	2.61066
1382	2.62737
1383	2.63144
1384	2.65801
1385	2.76193
1386	3.13735
1387	-0.744727
1388	0.0191163
1389	-0.327902
1390	-0.318759
1391	1.84198
1392	-4.1549
1393	0.477121
1394	0.643453
1395	0.633468
1396	0.90309
1397	-5
1398	-4.33724
1399	-3.82391
1400	-1.79588
1401	-3.34679
1402	-2.69897
1403	-2.09691
1404	-1.52288
1405	-0.886057
1406	-0.853872
1407	0.69897
1408	-0.481486
1409	-0.420216
1410	-0.356547
1411	-0.291579
1412	-0.259637
1413	-0.0222764
1414	0.0413927
1415	0.146128
1416	2.31597
1417	0.361728
1418	-1.4318
1419	-2.3279
1420	-1.03152
1421	0.518514
1422	-1.16749
1423	0.251233
1424	0.354108
1425	0.0211893
1426	1.39794
1427	1.63682
1428	0.212188
1429	5.0667
1430	0.380211
1431	1.41497
1432	1.34242
1433	1.88081
1434	5.15836
1435	5.4014
1436	3.7767
1437	5.34163
1438	5.55047
1439	5.48572
1440	5.46835
1441	5.2159
1442	5.44467
1443	0.278754
1444	1.53148
1445	1.6721
1446	1.76343
1447	1.86332
1448	-1.67778
1449	-1.48149
1450	-3
1451	-1.82391
1452	-1.82391
1453	-1.63827
1454	-1.63827
1455	-0.327902
1456	-0.408935
1457	-0.408935
1458	-0.0376307
1459	-0.769551
1460	0.176091
1461	0.71265
1462	-3
1463	-2.69897
1464	-1.14267
1465	-1
1466	0
1467	0.146128
1468	0.939519
1469	0.724276
1470	0.763428
1471	0.892095
1472	1.40654
1473	-0.638272
1474	0.462398
1475	-1.1549
1476	0.929419
1477	-1.04096
1478	-0.318759
1479	0.414973
1480	1.02036
1481	0.491362
1482	0.531479
1483	0.531479
1484	0.69897
1485	0.732394
1486	0.931458
1487	0.799341
1488	0.826723
1489	1.61595
1490	1.25527
1491	1.36267
1492	1.51255
1493	1.5172
1494	1.55991
1495	1.88649
1496	-0.853872
1497	2
1498	1.27875
1499	1.57978
1500	1.74036
1501	2.02119
1502	-1.42022
1503	-1.22185
1504	-0.826814
1505	-0.826814
1506	-0.79588
1507	2.09342
1508	0.812913
1509	0.857332
1510	0.961421
1511	2.09342
1512	1.01703
1513	1.07188
1514	1.09342
1515	1.1232
1516	2.66745
1517	2.66745
1518	2.32838
1519	1.34635
1520	0.69897
1521	1.53148
1522	0.049218
1523	0.477121
1524	1.01703
1525	3.85126
1526	3.11394
1527	0.429752
1528	-1.76955
1529	-1.02687
1530	-0.974694
1531	-0.508638
1532	-0.39794
1533	-0.387216
1534	-0.376751
1535	-0.142668
1536	0.0791812
1537	0.579784
1538	0.832509
1539	0.934498
1540	0.799341
1541	0.880814
1542	1.19866
1543	1.07188
1544	0.716003
1545	0.799341
1546	0.924279
1547	1.08279
1548	1.24055
1549	0.113943
1550	0.113943
1551	0.518514
1552	0.724276
1553	0.732394
1554	0.962369
1555	0.80618
1556	0.832509
1557	0.869232
1558	0.934498
1559	0.982271
1560	1.11394
1561	1.6902
1562	1.81291
1563	-1.48149
1564	1.63347
1565	-2.65758
1566	-2.65758
1567	-2.34679
1568	-2.34679
1569	-1.71444
1570	-1.71444
1571	-1.77728
1572	-1.66354
1573	-1.01773
1574	-1.01457
1575	-0.00877392
1576	0.39794
1577	1.99123
1578	0.740363
1579	0.741939
1580	0.968483
1581	0.973128
1582	1.13033
1583	1.13354
1584	1.27875
1585	2.89209
1586	2.42325
1587	2.24797
1588	2.42325
1589	2.45179
1590	2.81491
1591	2.99432
1592	1.60206
1593	1.81291
1594	1.88649
1595	0.30103
1596	0.690196
1597	0.908485
1598	0.986772
1599	1.17898
1600	1.59106
1601	2.549
1602	0.518514
1603	-1.22185
1604	-1.1549
1605	-0.920819
1606	-0.920819
1607	0.968483
1608	0.773055
1609	2.24551
1610	0.113943
1611	1.16197
1612	0.230449
1613	0.278754
1614	0.278754
1615	0.409933
1616	0.409933
1617	1.25285
1618	-2.4318
1619	-1.33724
1620	-1.24413
1621	-1.17393
1622	1.70757
1623	-1
1624	-0.568636
1625	-0.259637
1626	0.230449
1627	3.36605
1628	0.973128
1629	3.3516
1630	1.55388
1631	3.37731
1632	1.59106
1633	1.6981
1634	3.39829
1635	1.76118
1636	1.90363
1637	2.82086
1638	-0.455932
1639	1.66276
1640	2.78746
1641	1.20683
1642	1.42325
1643	-1.14267
1644	2.22272
1645	-1.68825
1646	1.49136
1647	-1.82391
1648	-1.30103
1649	-0.221849
1650	-3.58503
1651	-1.61979
1652	-0.200659
1653	-0.657577
1654	-0.60206
1655	-0.337242
1656	-0.323306
1657	2.57978
1658	0.583199
1659	-0.30103
1660	0.230449
1661	0.255273
1662	0.342423
1663	0.361728
1664	0.778151
1665	1.04139
1666	3.26245
1667	2.71349
1668	2.77815
1669	1.85126
1670	1.8848
1671	2.34635
1672	2.07918
1673	2.23045
1674	2.2833
1675	2.36549
1676	2.38382
1677	2.41162
1678	2.45788
1679	2.63448
1680	2.69897
1681	2.69897
1682	2.69897
1683	2.79588
1684	2.88593
1685	3
1686	3.36754
1687	3.19866
1688	3.2014
1689	3.23805
1690	3.30103
1691	3.50515
1692	-1.61979
1693	-1
1694	-0.552842
1695	0.681241
1696	0.877947
1697	-0.443697
1698	-0.60206
1699	1.34242
1700	0.0211893
1701	0.184691
1702	0.612784
1703	-3.63264
1704	-1.24642
1705	-0.721246
1706	0.235528
1707	2.11093
1708	2.20898
1709	-3.77728
1710	-2.93181
1711	-2.60206
1712	1.32222
1713	2.51851
1714	5.07918
1715	2.25527
1716	2.43933
1717	2.4624
1718	2.65321
1719	3.14613
1720	3.23045
1721	-2.60206
1722	-0.0619809
1723	-2.43533
1724	-2.13668
1725	-1.66354
1726	-1.66354
1727	-0.548214
1728	-0.60206
1729	-1.3279
1730	-0.914828
1731	-1.09151
1732	-0.978811
1733	-0.896196
1734	-0.864231
1735	-0.416801
1736	-0.736759
1737	-0.777284
1738	-0.737549
1739	-0.664141
1740	-0.66354
1741	-0.638272
1742	-0.632644
1743	-0.60206
1744	-0.522879
1745	-0.498941
1746	-0.455932
1747	-0.39794
1748	-0.39794
1749	-0.244125
1750	-0.209715
1751	0.60206
1752	0.683947
1753	4.85673
1754	0.783904
1755	-0.130768
1756	4.49136
1757	4.26245
1758	4.30103
1759	4.65321
1760	4.82413
1761	5.38561
1762	4.89927
1763	4.97772
1764	5.07918
1765	5.07954
1766	6.02938
1767	6.3032
1768	5.94939
1769	5.97313
1770	2.12493
1771	2.21059
1772	-2.82391
1773	0.78533
1774	-1.22915
1775	-1.12494
1776	-1.03152
1777	1.47712
1778	-0.79588
1779	-0.180456
1780	1.50515
1781	0.755875
1782	1.11727
1783	1.20412
1784	1.23045
1785	1.4133
1786	1.32222
1787	1.41497
1788	1.4624
1789	1.60206
1790	1.62325
1791	2.37658
1792	1.48855
1793	1.50515
1794	0.702431
1795	1.07555
1796	-2.09691
1797	-1.88606
1798	-1.4437
1799	-1.36653
1800	-1.20066
1801	-1.18046
1802	-1.18046
1803	-1.03621
1804	-0.917215
1805	-0.759451
1806	-0.460924
1807	0.176091
1808	0.269513
1809	0.322219
1810	0.49276
1811	0.591065
1812	1.04922
1813	1.17898
1814	1.22531
1815	1.35793
1816	1.52114
1817	1.53148
1818	1.62325
1819	1.63649
1820	1.66558
1821	1.71684
1822	1.72346
1823	1.74429
1824	1.74429
1825	1.82347
1826	1.93952
1827	2.02119
1828	2.0569
1829	2.14613
1830	2.37475
1831	2.37475
1832	2.59106
1833	2.60097
1834	2.63144
1835	1
1836	1
1837	1.02284
1838	1.041
1839	1.07918
1840	1.30103
1841	1.30103
1842	1.39794
1843	1.41497
1844	1.5682
1845	1.22789
1846	1.77305
1847	1.82086
1848	1.91698
1849	-1.1549
1850	-1
1851	0.851258
1852	-1.25181
1853	0.518514
1854	-1.4318
1855	-0.69897
1856	-0.522879
1857	0
1858	0.30103
1859	1.17609
1860	0.414973
1861	0.414973
1862	0.643453
1863	0.69897
1864	0.732394
1865	0.792392
1866	0.857332
1867	0.863323
1868	0.954243
1869	1.02531
1870	1.17609
1871	1.17609
1872	1.23045
1873	0.643453
1874	2.51055
1875	1.01995
1876	0.947924
1877	1.22608
1878	0.564666
1879	1.60206
1880	1.82413
1881	2.20412
1882	-1.55284
1883	-1.20066
1884	-0.920819
1885	0.252853
1886	0.591065
1887	1.22531
1888	5.17898
1889	0.865104
1890	3.61066
1891	-0.79588
1892	-0.721246
1893	-0.657577
1894	-0.60206
1895	0.181844
1896	-2.52288
1897	-1.49485
1898	0.0681859
1899	0.465383
1900	0.544068
1901	0.113943
1902	1.04139
1903	0.518514
1904	-5.39794
1905	0.716003
1906	-3.79588
1907	-2.39794
1908	-2.37675
1909	0.70757
1910	-0.823909
1911	-0.431798
1912	0.113943
1913	0.20412
1914	0.30103
1915	0.39794
1916	0.60206
1917	0.69897
1918	0.732394
1919	0.968483
1920	1.13354
1921	1.19033
1922	1.20683
1923	1.22531
1924	1.25768
1925	1.4624
1926	1.27416
1927	0.146128
1928	0.838849
1929	1.36798
1930	2.51481
1931	1.36173
1932	1.39794
1933	1.50515
1934	1.58358
1935	2.4523
1936	2.4523
1937	2.26324
1938	2.65321
1939	2.65321
1940	2.02531
1941	2.09691
1942	2.09691
1943	2.10278
1944	2.10278
1945	2.8399
1946	2.28981
1947	3.15635
1948	2.36173
1949	2.42602
1950	2.42602
1951	2.42975
1952	2.80821
1953	2.94645
1954	-3.1549
1955	-2.74473
1956	-2.63827
1957	-2.60206
1958	-2.55284
1959	-2.4318
1960	-2.42022
1961	-2.284
1962	-2.22185
1963	-2.20761
1964	-2.1549
1965	-2.14267
1966	-2.13668
1967	-2.12494
1968	-2
1969	-1.92082
1970	-1.91364
1971	-1.90309
1972	-1.8962
1973	-1.88606
1974	-1.83863
1975	-1.79588
1976	-1.63827
1977	-1.61083
1978	-1.52288
1979	-0.939302
1980	-1.63827
1981	0.863323
1982	0.863323
1983	2.0569
1984	2.5832
1985	0.70757
1986	0.863323
1987	0.968483
1988	1.11394
1989	1.18752
1990	1.35218
1991	1.39794
1992	1.63347
1993	1.6721
1994	1.86332
1995	2.07918
1996	2.08636
1997	2.23805
1998	2.43457
[truncated: 14,839 more rows]

## Sheet: Fig. 6b
	Value	Predict_Label	Error
3710	6.3032	4.81016	1.49303
6225	6.21219	4.4389	1.77329
349	6.02938	3.90657	2.12281
10462	5.97313	1.3134	4.65973
350	5.94939	2.42779	3.5216
5405	5.87852	5.02369	0.854834
6222	5.77452	4.46663	1.30789
6223	5.76864	4.87884	0.889797
9599	5.74974	5.17842	0.571316
11515	5.74036	0.470588	5.26977
12228	5.72754	2.94778	2.77976
2258	5.72591	4.25546	1.47045
13363	5.64345	1.88745	3.75601
16752	5.64345	1.73317	3.91028
9598	5.57978	5.2968	0.282979
7280	5.56348	1.57593	3.98755
279	5.55047	5.21083	0.339639
16307	5.49831	2.68677	2.81154
6224	5.49554	3.6898	1.80574
3651	5.48572	5.11661	0.369112
280	5.46835	4.98513	0.483217
10674	5.45939	3.06386	2.39553
6227	5.44871	3.14044	2.30827
10401	5.44467	4.73933	0.70534
16308	5.43457	4.43511	0.999462
13764	5.4014	4.52522	0.876184
7097	5.38561	3.47605	1.90956
14451	5.38021	5.0542	0.326011
2122	5.36922	4.60702	0.7622
11167	5.36736	4.83316	0.534192
2121	5.34635	3.61446	1.73189
7021	5.34163	5.33457	0.00705782
9600	5.33041	5.02454	0.305872
2868	5.32634	5.24779	0.0785473
2120	5.30535	3.68816	1.6172
4009	5.30103	1.73987	3.56116
7807	5.27184	5.03481	0.237031
7805	5.25042	2.62003	2.63039
10400	5.2159	3.30905	1.90686
8817	5.19312	3.54332	1.64981
7806	5.18469	4.40992	0.774772
13845	5.17898	2.57443	2.60454
14452	5.17026	5.16655	0.00370948
7020	5.15836	5.06677	0.091589
11164	5.15229	3.22287	1.92942
7237	5.14301	2.04784	3.09517
4387	5.12057	4.01897	1.10161
1058	5.08636	5.01442	0.0719366
6824	5.08493	2.10149	2.98345
3709	5.07954	4.67146	0.408082
335	5.07918	2.40292	2.67627
10461	5.07918	1.31136	3.76782
12800	5.07188	3.1212	1.95068
3650	5.0667	4.58315	0.483551
5555	5.0607	4.37041	0.690284
14447	5.05308	4.5755	0.477574
16516	5.04139	2.973	2.06839
11166	5.03743	5.0103	0.0271262
12227	5.03342	3.49031	1.54312
10460	4.97772	4.92306	0.0546599
13158	4.95904	3.30997	1.64907
14449	4.95904	4.76702	0.192019
7098	4.89927	4.4936	0.405675
6844	4.89376	-0.0680846	4.96185
10902	4.85733	0.520664	4.33667
7095	4.85673	3.93302	0.923711
6226	4.85126	3.40988	1.44138
6892	4.8451	1.35276	3.49234
14450	4.83251	4.80166	0.0308483
2694	4.82607	2.24487	2.58121
13824	4.82413	2.92263	1.90149
1057	4.77815	4.71803	0.0601164
8411	4.77525	3.81425	0.961
1056	4.73239	4.7446	0.0122016
14448	4.69897	4.66126	0.0377136
7096	4.65321	1.17965	3.47356
1055	4.63347	4.17228	0.461187
10275	4.59945	2.98637	1.61307
12226	4.549	2.03554	2.51346
2410	4.54407	4.0041	0.539963
4496	4.54407	4.04108	0.502992
3452	4.53782	3.57605	0.961768
11165	4.53148	4.69951	0.168035
4769	4.52244	1.88452	2.63793
14717	4.52244	0.497189	4.02526
8663	4.51693	3.6347	0.882235
15911	4.50515	2.61005	1.8951
10458	4.49136	1.36259	3.12877
704	4.47567	2.50544	1.97023
12083	4.46568	4.1102	0.355484
1718	4.46389	3.94773	0.516162
8470	4.4624	3.04465	1.41775
5234	4.45484	4.29103	0.163816
3888	4.4456	4.10512	0.340479
5245	4.43425	4.31801	0.116238
11163	4.38021	4.91984	0.539629
7487	4.36791	3.75337	0.614548
14518	4.34518	0.773032	3.57215
452	4.34242	3.14001	1.20241
12444	4.34242	4.57818	0.235759
8662	4.31597	3.87096	0.445011
4086	4.30103	4.16017	0.140863
13823	4.30103	1.67274	2.62829
3451	4.2878	3.66997	0.617827
745	4.26316	4.21301	0.0501566
10459	4.26245	2.00664	2.25581
2531	4.25527	3.73164	0.523631
12124	4.25527	1.62211	2.63317
14590	4.25527	3.90778	0.347493
540	4.24551	3.81441	0.431103
5244	4.24502	4.15453	0.0904839
10899	4.22272	3.46962	0.7531
451	4.21748	3.0775	1.13998
8713	4.19535	2.3424	1.85295
10896	4.19507	4.08778	0.10729
13636	4.18469	3.10415	1.08054
15535	4.18184	2.41478	1.76706
7596	4.17609	3.8579	0.318187
7485	4.16643	3.85551	0.310918
12130	4.14922	2.03486	2.11436
6625	4.14613	1.95899	2.18714
9955	4.14613	1.98012	2.16601
11292	4.14613	2.22353	1.92259
13565	4.14613	4.01581	0.130316
3774	4.13672	1.00234	3.13438
85	4.13098	3.94161	0.189365
539	4.11059	3.7243	0.38629
14000	4.1038	3.69413	0.409671
8410	4.09447	3.79617	0.298298
4385	4.07918	3.96672	0.112464
10564	4.07918	3.03126	1.04792
11161	4.07918	3.11425	0.964931
12536	4.07918	1.86119	2.21799
13999	4.07918	3.4682	0.610982
1717	4.07225	3.1093	0.962952
13203	4.05767	1.36178	2.69589
5243	4.04999	3.96734	0.0826483
1197	4.04139	4.27718	0.235786
4384	4.04139	3.97811	0.0632852
13564	4.03743	3.49809	0.53934
11240	4.02119	2.69875	1.32244
6129	4.0086	1.48452	2.52408
6130	4.0086	2.21248	1.79612
8246	4.0086	1.13106	2.87754
8439	4.00817	2.489	1.51917
15115	4.00817	3.00621	1.00197
10196	4.00217	3.70268	0.299488
2123	4	-1.05938	5.05938
8093	4	2.32419	1.67581
9863	3.9927	2.96693	1.02577
11325	3.9927	2.63491	1.35779
3781	3.97354	1.33958	2.63396
5414	3.96848	0.627326	3.34116
6823	3.94743	3.91351	0.0339214
749	3.93802	3.41354	0.524478
10194	3.93298	3.34639	0.586591
82	3.92634	3.89062	0.0357194
2867	3.92428	2.22652	1.69776
1985	3.92117	2.9762	0.944961
2730	3.92082	1.83894	2.08188
2731	3.92082	1.79597	2.12484
9446	3.92082	3.69851	0.222307
6822	3.92012	3.60886	0.311264
7490	3.91908	2.63729	1.28178
3417	3.9058	0.792087	3.11371
4452	3.90309	3.2955	0.607586
12129	3.90309	3.40638	0.496712
10193	3.89653	3.49591	0.400616
5306	3.88081	3.27039	0.61042
5242	3.87852	4.23505	0.356527
748	3.87506	3.38994	0.485125
3447	3.87506	3.78979	0.0852742
12017	3.87396	3.47329	0.400674
13560	3.86332	2.73361	1.12971
13561	3.86213	3.08808	0.774054
4960	3.86034	1.2083	2.65203
2033	3.85733	2.90841	0.94892
7292	3.85491	3.44229	0.412621
11711	3.85431	2.56179	1.29251
13777	3.85126	0.852443	2.99882
7496	3.84634	2.4489	1.39744
747	3.8451	3.33974	0.505356
5621	3.8451	3.0944	0.750694
12229	3.8451	0.687715	3.15738
13107	3.8451	2.61364	1.23146
13911	3.8451	1.45072	2.39438
15297	3.84479	3.66668	0.17811
3842	3.8408	0.101701	3.7391
4887	3.82607	1.06716	2.75892
688	3.82391	0.838224	2.98568
11091	3.82387	1.54711	2.27675
11092	3.82387	1.50614	2.31773
630	3.81954	-0.135803	3.95535
1642	3.80618	1.69808	2.1081
1902	3.80591	3.64545	0.160457
16177	3.80264	1.51357	2.28906
5241	3.79099	4.07106	0.280075
7477	3.79029	1.41862	2.37167
15234	3.78675	0.57984	3.20691
1618	3.78604	2.60878	1.17726
2137	3.77844	3.50144	0.277003
1381	3.77815	2.46625	1.3119
7486	3.77815	3.11361	0.664546
10399	3.7767	0.884104	2.8926
1909	3.77181	0.917977	2.85383
5440	3.75587	1.927	1.82888
5429	3.75542	3.33699	0.418423
6079	3.7542	1.15975	2.59445
9447	3.75343	1.37607	2.37736
13987	3.75335	1.89747	1.85588
4451	3.74819	3.10107	0.647113
8409	3.74288	2.39895	1.34393
1883	3.73719	0.892563	2.84463
12535	3.73239	2.07363	1.65876
14966	3.73239	2.33075	1.40164
9149	3.73159	3.06813	0.663457
7474	3.72428	2.84948	0.874796
5425	3.72032	3.2404	0.479929
10285	3.71933	3.56361	0.155717
12240	3.71517	3.04756	0.667607
14199	3.71349	3.67605	0.0374418
7493	3.71324	3.38185	0.331387
2726	3.71321	3.17258	0.540635
13563	3.71105	4.11768	0.406633
746	3.71037	3.66691	0.0434598
1716	3.70757	0.343076	3.36449
11994	3.70638	0.154939	3.55144
9618	3.69897	1.44134	2.25763
10972	3.69897	1.29026	2.40871
14506	3.69897	1.57094	2.12803
16113	3.69897	2.35488	1.34409
7758	3.67624	1.19444	2.4818
3967	3.66932	1.97581	1.69351
7495	3.66932	3.49527	0.174046
886	3.66652	1.78557	1.88094
7494	3.66276	3.58508	0.0776817
7636	3.66276	2.07251	1.59025
8585	3.66219	3.55468	0.107514
1538	3.65896	3.45552	0.203443
2909	3.65562	1.84449	1.81113
4874	3.65466	1.44581	2.20885
2141	3.65321	3.22401	0.429205
4538	3.65321	1.14048	2.51273
5428	3.64464	3.36563	0.279007
10994	3.64345	1.61596	2.02749
10977	3.63347	1.1633	2.47017
10893	3.63009	2.86548	0.764609
157	3.62634	3.38364	0.242701
7491	3.62014	2.70531	0.914822
7492	3.61909	2.73995	0.879146
12230	3.61278	2.60658	1.0062
12000	3.61066	0.171817	3.43884
13846	3.61066	0.910052	2.70061
449	3.60206	2.20575	1.39631
4091	3.60206	2.59574	1.00632
4092	3.60206	3.52603	0.0760336
6907	3.60206	3.46346	0.138595
15671	3.60206	-0.0804551	3.68252
15542	3.59988	3.48396	0.115918
4287	3.59439	2.23775	1.35664
1527	3.5876	3.24524	0.342354
4809	3.58659	3.4165	0.170083
4810	3.58659	2.99423	0.592361
12021	3.58659	3.13202	0.454563
5409	3.58433	4.30368	0.71935
4090	3.58354	2.94593	0.637613
10199	3.57761	4.01981	0.442206
14198	3.5682	2.69141	0.876795
14939	3.5682	2.66903	0.899172
12532	3.56526	2.54014	1.02512
4089	3.56467	2.90951	0.655159
9749	3.5563	2.50792	1.04838
2136	3.5557	3.3706	0.185094
670	3.55388	1.88344	1.67044
12852	3.55388	2.07901	1.47487
8284	3.55267	2.34722	1.20545
2032	3.54407	3.73594	0.191874
12954	3.54407	1.64595	1.89812
13159	3.54407	3.26603	0.278035
2732	3.54108	2.63996	0.901116
5427	3.5382	3.36125	0.176949
9474	3.53782	1.06092	2.4769
5942	3.53656	1.29097	2.24559
11188	3.53237	1.20729	2.32508
696	3.53148	2.18582	1.34566
14624	3.52288	2.10061	1.42227
5426	3.52166	3.17847	0.343189
6896	3.52114	1.91306	1.60808
11698	3.52114	2.02902	1.49212
695	3.51851	2.95177	0.566746
13913	3.51851	3.40611	0.1124
4043	3.51587	3.32353	0.192343
11986	3.51188	0.895884	2.616
5424	3.50745	2.06087	1.44658
8341	3.50569	2.93298	0.572714
330	3.50515	1.62681	1.87834
4088	3.50515	3.11314	0.392014
4814	3.50515	3.02267	0.482479
13635	3.50515	3.35247	0.152684
4217	3.49969	3.16799	0.331693
896	3.49136	2.90809	0.583271
4087	3.49136	3.07717	0.41419
5592	3.49136	1.84218	1.64918
16462	3.49136	1.80155	1.68981
16517	3.49136	2.72855	0.762814
2135	3.49066	2.83146	0.659203
13997	3.48416	1.40784	2.07631
4817	3.47986	3.05174	0.428122
12023	3.47871	2.84114	0.637566
14891	3.47871	3.2105	0.268213
14892	3.47871	3.23933	0.239381
6654	3.47712	0.885249	2.59187
10840	3.47712	3.27042	0.206705
12252	3.47538	2.99864	0.47674
10898	3.47232	3.44228	0.0300372
8896	3.47159	2.95621	0.515378
5408	3.46835	4.14907	0.68072
4018	3.46687	0.144684	3.32218
14812	3.45939	2.19857	1.26082
4813	3.45788	3.2008	0.257085
14337	3.45637	-0.693182	4.14955
1798	3.45484	2.23406	1.22079
8247	3.45347	3.1621	0.291367
15724	3.4523	3.12957	0.322727
11252	3.45225	1.20311	2.24914
1591	3.45025	1.82065	1.62959
7489	3.44716	3.11347	0.333685
11716	3.44623	0.541495	2.90473
14206	3.44248	0.747351	2.69513
10284	3.43933	3.36304	0.0762901
7599	3.43775	0.555724	2.88203
7417	3.43759	2.63326	0.804329
15540	3.43712	1.50305	1.93406
14965	3.43136	3.09025	0.341112
9393	3.42813	3.02004	0.408096
14877	3.42813	3.35335	0.0747831
15304	3.42813	1.29763	2.1305
7484	3.42651	2.7904	0.636113
2134	3.42635	3.27228	0.15407
12402	3.42597	2.84064	0.58533
5437	3.42439	2.47961	0.944778
8309	3.42325	3.12501	0.298233
10897	3.41497	2.89096	0.524015
12533	3.41497	2.88948	0.525496
12574	3.41497	2.43371	0.981262
15069	3.41497	2.05388	1.3611
468	3.41313	0.510005	2.90313
4792	3.41027	3.38527	0.0249981
4875	3.40312	2.03515	1.36797
15603	3.40312	2.92107	0.482055
11549	3.4014	1.8395	1.5619
10438	3.39829	1.52725	1.87103
7488	3.39794	3.04278	0.355156
7870	3.39794	2.46919	0.92875
8712	3.39794	3.25624	0.141698
10518	3.39794	2.31263	1.08531
10839	3.39794	2.11361	1.28433
15434	3.39794	3.56244	0.164502
3156	3.39445	2.8886	0.505857
13243	3.39445	2.94921	0.44524
13244	3.39445	3.2899	0.104553
16619	3.39445	3.14437	0.250084
8895	3.38039	2.98653	0.393858
5605	3.38021	2.05099	1.32922
11616	3.37949	3.15347	0.226017
3687	3.37731	2.20615	1.17116
15566	3.37694	1.6915	1.68544
12886	3.3711	-0.0633429	3.43445
12404	3.36798	2.10179	1.26618
329	3.36754	1.77789	1.58965
315	3.36605	1.25841	2.10764
8136	3.36173	1.44895	1.91277
12787	3.36173	3.19283	0.168897
247	3.35908	1.4881	1.87098
248	3.35908	1.19983	2.15925
1783	3.35793	3.19625	0.161688
16518	3.3566	1.74603	1.61057
1540	3.35603	3.23954	0.116491
317	3.3516	2.09808	1.25352
11715	3.35044	3.18505	0.165396
4818	3.34674	2.96574	0.381008
11676	3.34635	1.849	1.49736
11730	3.34518	2.31221	1.03297
12190	3.344	1.8509	1.4931
8212	3.34242	0.515365	2.82706
9872	3.34242	2.07835	1.26407
14152	3.34242	3.13253	0.209888
3525	3.33846	2.95994	0.378516
1544	3.33726	3.41207	0.0748151
787	3.33646	3.00149	0.334973
8834	3.33244	3.31363	0.018806
12123	3.33041	1.47998	1.85044
7968	3.32449	0.752966	2.57152
2490	3.32222	2.43703	0.88519
5479	3.32222	2.84733	0.474891
7754	3.32222	0.546684	2.77554
11548	3.30963	3.07395	0.235678
3237	3.3075	1.3728	1.9347
16514	3.3069	2.50552	0.801381
9666	3.30168	1.96897	1.33271
3698	3.30103	2.44737	0.853661
3809	3.30103	2.23778	1.06325
8271	3.30103	1.99009	1.31094
15003	3.30103	1.68377	1.61726
15923	3.30103	2.88948	0.411552
7533	3.29885	2.67514	0.623716
16240	3.29798	1.79409	1.50389
6382	3.29092	1.56075	1.73018
5746	3.29003	3.12694	0.163094
11133	3.29003	1.14771	2.14233
15851	3.28668	2.32688	0.959798
15602	3.28601	3.88265	0.596639
1539	3.28556	3.2133	0.0722578
3533	3.28556	2.44247	0.843083
15299	3.28556	3.24494	0.0406151
15544	3.28488	2.70208	0.582802
972	3.28058	0.391848	2.88873
9175	3.27921	1.5296	1.74961
3108	3.27875	1.19929	2.07947
3442	3.27875	0.700693	2.57806
10607	3.27875	2.42882	0.849935
10609	3.27875	2.60453	0.674228
12786	3.27875	3.11217	0.166585
3212	3.27863	2.46616	0.812467
9935	3.27863	2.22706	1.05157
1462	3.27761	2.45845	0.819159
10195	3.27184	1.26559	2.00625
16638	3.26482	2.47485	0.789969
2319	3.26324	2.35015	0.913093
8492	3.26324	2.75754	0.505699
3694	3.26245	2.43626	0.826192
1158	3.26174	0.362497	2.89924
15103	3.2615	2.63172	0.629783
4886	3.26007	1.02933	2.23074
12948	3.25928	2.53154	0.727731
3841	3.25527	2.38576	0.869516
6099	3.25527	2.37393	0.881338
6435	3.25527	0.529595	2.72568
7413	3.25527	2.05159	1.20368
8308	3.25527	1.25384	2.00143
11623	3.25527	3.09371	0.161564
16200	3.25527	2.01893	1.23635
1537	3.2531	2.75618	0.496914
8589	3.2531	3.17368	0.0794152
7532	3.25042	2.39812	0.852296
10923	3.25042	2.21579	1.03463
7505	3.24895	1.91086	1.3381
15552	3.24055	2.86108	0.379471
4911	3.23955	3.09081	0.148737
6077	3.23955	1.25553	1.98402
13813	3.23805	2.29034	0.94771
8239	3.23654	3.24956	0.0130257
14348	3.23553	1.08048	2.15505
11815	3.233	1.53585	1.69714
3705	3.23045	2.75002	0.480426
10922	3.23045	2.74794	0.48251
11118	3.23045	2.5962	0.634247
14956	3.23045	2.35066	0.879789
4121	3.22789	1.87456	1.35332
15151	3.22531	2.34634	0.878974
3450	3.22272	1.47616	1.74655
13451	3.22185	2.8582	0.363651
11000	3.22141	1.40496	1.81645
10921	3.22011	1.96524	1.25487
10936	3.22011	0.611374	2.60873
6156	3.21307	2.46276	0.750315
6025	3.21307	2.9567	0.256377
885	3.20817	1.64275	1.56542
4120	3.20412	1.97724	1.22688
3697	3.2014	2.74364	0.457761
3034	3.2003	2.7859	0.414406
13812	3.19866	2.7608	0.437855
6247	3.19368	1.93209	1.26159
10508	3.19312	2.35289	0.840237
15541	3.19285	2.10768	1.08517
2861	3.1922	2.8659	0.326292
8724	3.18752	1.99681	1.19071
12952	3.18564	2.10477	1.08087
467	3.18554	1.64653	1.53902
4650	3.18298	2.54626	0.636727
786	3.18184	1.98417	1.19767
3547	3.17782	0.380631	2.79719
2854	3.17609	2.60897	0.567124
2855	3.17609	2.51918	0.656909
8833	3.17609	2.42999	0.746105
10813	3.17609	0.493573	2.68252
14943	3.17609	2.02586	1.15023
15216	3.17609	2.76033	0.415763
7436	3.17377	1.96196	1.21181
963	3.17319	2.59665	0.57654
5431	3.17026	2.59741	0.572851
8832	3.17026	3.06655	0.103715
7782	3.16967	1.58004	1.58963
12238	3.1685	1.73807	1.43043
9696	3.16524	0.740807	2.42444
3767	3.16495	0.58784	2.57711
9354	3.16495	1.90112	1.26383
1061	3.16435	1.01004	2.15432
12128	3.16435	2.55716	0.607193
9511	3.16346	2.25814	0.905318
6203	3.16137	1.91612	1.24525
9584	3.16137	1.86785	1.29352
9988	3.16137	0.816385	2.34498
8830	3.16077	2.66162	0.499144
7146	3.15635	2.30882	0.847532
11901	3.15625	2.5222	0.63405
3832	3.15137	2.88217	0.269203
1617	3.14922	1.3488	1.80042
2492	3.14613	2.8112	0.334929
7087	3.14613	2.60483	0.541295
7162	3.14613	1.20443	1.94169
16320	3.14613	2.39033	0.755799
9397	3.14364	2.41379	0.729849
151	3.13988	3.52715	0.387274
13758	3.13735	1.37408	1.76328
236	3.13672	0.542217	2.5945
9991	3.13566	0.358513	2.77715
14975	3.13354	2.48325	0.650289
13102	3.13162	0.490041	2.64158
9582	3.13033	2.83072	0.299609
12943	3.13033	1.85249	1.27784
14336	3.13033	2.52613	0.604201
7472	3.13001	1.63682	1.4932
8846	3.12872	3.19679	0.0680664
1841	3.1271	2.08921	1.0379
1664	3.12678	-3.11539	6.24217
6213	3.12602	2.72048	0.405539
13155	3.12483	2.81942	0.305408
6490	3.11826	1.64529	1.47298
6078	3.11594	1.29812	1.81782
5430	3.11428	2.56456	0.54972
8831	3.11428	2.95057	0.163702
1077	3.11394	0.314515	2.79943
3669	3.11394	0.906894	2.20705
4882	3.11394	3.3275	0.213558
8307	3.11394	0.670821	2.44312
9382	3.11394	1.51012	1.60383
10648	3.11394	2.12864	0.985308
14320	3.11394	1.88637	1.22757
15004	3.11394	1.69063	1.42331
16251	3.11394	2.79015	0.323796
1631	3.11327	1.8489	1.26437
6624	3.11059	2.29513	0.815457
8306	3.11059	1.38087	1.72972
6850	3.10958	1.34415	1.76542
4012	3.10721	0.0207023	3.08651
1526	3.10653	2.70617	0.400357
1763	3.1038	0.600728	2.50308
4026	3.09934	2.19116	0.908175
11624	3.09795	3.3413	0.243352
12022	3.09795	2.84296	0.254995
6906	3.09691	3.69515	0.59824
10970	3.09691	1.47461	1.6223
5360	3.09552	1.70811	1.38741
3496	3.09482	2.84907	0.24575
14960	3.09342	1.94281	1.15061
1904	3.09202	2.70355	0.388466
8894	3.08991	2.05995	1.02996
15526	3.08991	0.161481	2.92842
8427	3.08814	2.81226	0.275872
703	3.08279	2.45911	0.623678
5453	3.08099	2.57828	0.502703
4693	3.08027	2.00535	1.07492
10685	3.0799	1.79313	1.28678
457	3.07954	2.36357	0.715978
1145	3.07918	2.99304	0.0861395
1458	3.07918	3.27346	0.194276
5817	3.07918	2.85498	0.224198
6797	3.07918	1.85997	1.21921
8279	3.07918	1.46676	1.61242
9200	3.07918	2.05191	1.02727
9394	3.07918	1.8105	1.26868
11865	3.07918	2.23927	0.839916
12847	3.07918	2.50033	0.578855
14842	3.07918	0.541341	2.53784
14953	3.07918	0.927597	2.15158
16510	3.07809	2.8045	0.273596
14888	3.07664	2.77991	0.296727
8762	3.07628	0.769967	2.30631
1582	3.07555	2.4065	0.669043
8317	3.07311	3.00101	0.072102
1643	3.07262	2.32193	0.750688
8305	3.07188	1.0969	1.97499
11212	3.07188	0.685879	2.386
12185	3.07188	2.19396	0.877918
3532	3.06819	3.49659	0.428407
11677	3.06819	1.98868	1.07951
16290	3.06707	2.36127	0.705803
6310	3.06595	2.19777	0.86818
1017	3.06446	2.47993	0.584525
4865	3.0607	2.15701	0.903685
6024	3.0607	2.92516	0.135537
7217	3.0607	2.05078	1.00992
7594	3.0607	2.57946	0.481238
10867	3.0607	2.92943	0.131267
6302	3.05944	1.98436	1.07507
9661	3.05944	2.14643	0.913009
3063	3.05817	2.20553	0.852646
14769	3.05805	2.14889	0.909156
3210	3.05538	1.94797	1.10741
7635	3.055	1.79929	1.25571
1626	3.05436	2.94204	0.11232
10597	3.05423	2.64276	0.411474
4923	3.05385	1.72628	1.32757
9767	3.05385	2.98456	0.0692885
2216	3.05115	2.95193	0.0992254
5718	3.05115	2.99008	0.061071
9116	3.05115	2.40523	0.645926
11613	3.05115	2.09478	0.956369
7592	3.05077	1.66993	1.38083
1608	3.04922	1.50996	1.53925
6419	3.04727	3.02151	0.0257601
16515	3.04571	1.92053	1.12518
3053	3.04454	1.85535	1.18919
4085	3.04139	2.64349	0.397902
4871	3.04139	1.8535	1.18789
4885	3.04139	2.40245	0.638942
5101	3.04139	2.91	0.131393
6243	3.04139	0.708184	2.33321
11879	3.04139	1.91118	1.13022
14174	3.04139	2.50361	0.537778
14571	3.04139	2.59216	0.449234
14724	3.04139	1.25729	1.78411
15912	3.04139	2.94116	0.100234
2956	3.0406	2.59553	0.445075
8304	3.03743	1.7212	1.31623
13044	3.03663	2.08884	0.947786
4077	3.03342	1.53548	1.49795
12848	3.03342	2.51761	0.515813
5176	3.03141	2.67248	0.358927
5177	3.03141	2.97169	0.0597139
4812	3.0306	3.17719	0.146586
10583	3.02979	-0.803072	3.83286
4884	3.02938	2.41684	0.612547
16425	3.02938	1.69621	1.33317
7457	3.02531	2.9468	0.0785099
14889	3.02531	3.09205	0.0667416
14178	3.0249	2.85164	0.173253
14876	3.02366	2.81924	0.204427
7531	3.02325	2.68418	0.339077
6317	3.01995	1.70746	1.31249
16289	3.01912	2.46022	0.558892
11678	3.01703	1.52616	1.49087
8230	3.01662	2.95228	0.0643372
15300	3.0162	3.07232	0.0561249
9671	3.01536	2.57015	0.445211
8263	3.01368	2.52138	0.492302
14875	3.01242	2.54271	0.469701
9677	3.01115	2.0827	0.92845
4232	3.01075	2.11926	0.891488
15529	3.0086	4.63202	1.62342
16633	3.0086	2.20024	0.808356
3035	3.00817	2.60112	0.407054
4437	3.00561	1.24033	1.76528
207	3.00518	1.5908	1.41438
1961	3.00518	1.16416	1.84103
4174	3.00432	2.62925	0.375069
16120	3.00405	1.84037	1.16368
14564	3.00389	2.45124	0.552653
837	3	1.0479	1.9521
3278	3	0.79106	2.20894
4111	3	1.08743	1.91257
4161	3	1.4505	1.5495
4339	3	2.60236	0.397639
9238	3	1.42637	1.57363
9239	3	1.78061	1.21939
13811	3	2.22508	0.774924
16531	3	1.45967	1.54033
16754	3	1.13214	1.86786
9364	2.99782	1.62093	1.37689
482	2.99564	1.92245	1.07319
5560	2.99564	0.973455	2.02218
10197	2.9949	2.14804	0.846862
7060	2.99432	0.816323	2.17799
6151	2.993	2.22651	0.766484
9520	2.993	2.5513	0.4417
12894	2.993	2.41507	0.577921
14177	2.993	2.61168	0.38132
6526	2.9927	2.35445	0.638253
13237	2.9927	2.89035	0.102355
3531	2.99123	2.42641	0.564811
16532	2.99123	0.884009	2.10722
7720	2.99078	0.908555	2.08223
7634	2.989	1.4519	1.5371
13559	2.98349	2.37873	0.604762
924	2.98227	0.928612	2.05366
7984	2.98227	0.373987	2.60828
3366	2.98	1.45698	1.52302
16837	2.98	0.775611	2.20439
6434	2.97864	0.455602	2.52304
2442	2.97772	2.17531	0.802409
6215	2.97772	2.2531	0.724628
9713	2.97772	0.565008	2.41272
1616	2.97543	2.61134	0.364092
13634	2.97543	2.89075	0.0846833
11459	2.97405	2.27307	0.700984
5612	2.9739	2.21559	0.758305
9005	2.9739	2.00217	0.97173
1602	2.97313	2.00694	0.966189
4084	2.97313	2.82135	0.151778
14813	2.97313	0.451634	2.52149
7843	2.97267	2.36231	0.610352
13000	2.96848	0.679247	2.28924
785	2.96802	2.58009	0.387923
6244	2.96379	1.98448	0.979306
9469	2.96379	2.40184	0.561946
2957	2.96332	2.0737	0.889616
4666	2.9619	2.28403	0.677861
11488	2.9619	2.10824	0.85366
6031	2.95986	2.44557	0.514291
4477	2.95985	2.6165	0.343351
10866	2.95856	2.94606	0.0125001
15481	2.95713	2.33503	0.622101
10383	2.95703	0.358485	2.59855
4658	2.95424	1.50712	1.44712
12127	2.95424	1.53441	1.41984
14903	2.95376	2.10466	0.8491
14904	2.95376	2.12616	0.827599
12026	2.95328	3.0101	0.0568284
4590	2.95202	2.1147	0.837314
1583	2.94939	2.80874	0.140653
6131	2.94939	1.94051	1.00888
7989	2.94939	-0.00226644	2.95166
10165	2.94939	1.55912	1.39027
16778	2.94939	2.01003	0.939359
7530	2.9489	2.30438	0.644525
5359	2.94792	1.4844	1.46353
10492	2.94645	1.14121	1.80524
6541	2.9464	1.99093	0.955468
6138	2.94399	0.649547	2.29444
16202	2.9433	1.94466	0.998638
4791	2.94201	1.69526	1.24675
6314	2.93952	2.49473	0.444793
13892	2.93802	0.81605	2.12197
5843	2.93791	1.09413	1.84378
9395	2.93651	2.43773	0.498786
5736	2.93551	2.46623	0.46928
3530	2.9345	2.06673	0.867769
11630	2.9345	0.141431	2.79307
14197	2.9345	2.65076	0.283741
9738	2.93349	1.22028	1.71321
7449	2.93197	1.07888	1.85309
9104	2.93146	1.66602	1.26544
9613	2.93146	1.75218	1.17927
4057	2.92993	2.86973	0.0601996
1368	2.92942	2.27452	0.654895
6307	2.92942	1.74178	1.18764
10330	2.92942	1.29795	1.63147
2953	2.92686	2.61424	0.312614
12880	2.9266	0.860832	2.06577
4790	2.92634	2.51729	0.409051
7906	2.92547	2.66893	0.256538
8229	2.92428	2.34927	0.575007
13090	2.92273	2.71461	0.208119
6905	2.92169	2.91614	0.00554687
12403	2.92082	2.71121	0.209609
16826	2.92082	3.0503	0.129486
5367	2.92065	2.89148	0.0291634
14763	2.92065	1.20164	1.719
12267	2.92012	2.12782	0.792299
5876	2.9154	1.08033	1.83507
2684	2.91381	0.858478	2.05534
3771	2.91381	2.75137	0.162442
10969	2.91206	1.45898	1.45309
5017	2.91169	1.39628	1.51541
8303	2.91169	1.40693	1.50476
8941	2.91169	1.64953	1.26216
9672	2.91116	2.35496	0.556196
9581	2.90902	2.94552	0.0364962
10895	2.90849	2.58528	0.323207
2086	2.90795	2.84422	0.0637237
10515	2.90634	2.68969	0.216643
6925	2.90526	0.547328	2.35793
10947	2.90417	2.19704	0.707136
1725	2.90309	0.473697	2.42939
3529	2.90309	3.4593	0.556212
6630	2.90309	1.71908	1.18401
7456	2.90309	1.49338	1.40971
9887	2.90309	2.80616	0.0969289
10277	2.90309	2.39725	0.505844
10514	2.90309	2.74792	0.155168
3106	2.89873	0.280183	2.61854
4231	2.89792	1.99148	0.906442
12166	2.89763	1.58832	1.30931
12963	2.89763	2.32419	0.57344
7404	2.89708	0.466265	2.43081
11336	2.89653	1.73465	1.16187
4630	2.89321	0.812822	2.08039
7716	2.89209	2.52496	0.367133
10426	2.89209	1.54865	1.34345
10513	2.89209	2.6724	0.219692
13043	2.89209	2.06786	0.824239
454	2.89126	2.16055	0.730709
1782	2.89098	1.44174	1.44924
398	2.8893	2.65414	0.235165
4119	2.8893	2.83489	0.0544088
14964	2.88649	2.27075	0.615744
3696	2.88593	2.45691	0.429014
12176	2.88593	2.03472	0.851211
14505	2.88593	1.77349	1.11244
8163	2.88167	1.70343	1.17824
1884	2.88138	-0.306998	3.18838
6986	2.88138	1.68016	1.20122
7943	2.88138	2.63098	0.250405
9678	2.88138	2.53596	0.345429
8723	2.87967	1.7162	1.16347
11015	2.87967	1.91662	0.963047
4833	2.8791	2.5368	0.342298
16333	2.87795	1.74531	1.13263
13873	2.87737	2.80151	0.0758611
6140	2.87662	1.74873	1.12789
669	2.87506	1.00662	1.86845
2439	2.87506	2.33529	0.539768
2678	2.87506	2.28067	0.594391
4083	2.87506	2.85201	0.0230546
5439	2.87506	2.413	0.46206
6904	2.87506	3.43889	0.563828
9368	2.87506	1.86709	1.00797
10529	2.87506	2.10956	0.765499
14176	2.87506	2.65104	0.224021
16707	2.87506	0.54086	2.3342
2132	2.87448	2.8405	0.0339784
7284	2.87216	0.260467	2.61169
14963	2.87216	2.1872	0.684959
11615	2.8704	2.89206	0.0216523
4082	2.86923	2.5788	0.290435
3055	2.86747	2.05026	0.817205
4651	2.86629	0.989259	1.87703
11477	2.86528	2.58706	0.278224
4498	2.86332	2.07334	0.789987
5044	2.86332	1.89778	0.96554
6184	2.86332	1.97227	0.891053
7218	2.86332	2.06683	0.796492
9207	2.86332	2.33352	0.529802
12932	2.86332	2.26682	0.596498
13872	2.86273	2.78095	0.0817812
16798	2.86213	2.24334	0.618796
3051	2.85733	2.3711	0.486231
7431	2.85733	2.24582	0.611517
7868	2.85733	2.78257	0.0747649
9776	2.85733	2.51407	0.343263
10512	2.85733	2.72543	0.131899
16424	2.85733	1.75765	1.09968
11637	2.85685	1.96933	0.887524
10865	2.85126	2.34832	0.502936
10968	2.85126	2.68774	0.163522
11714	2.84942	2.02235	0.827068
6313	2.84634	2.40017	0.446162
1615	2.8451	2.22775	0.617349
10329	2.8451	2.13432	0.710778
11713	2.8451	1.32979	1.51531
12985	2.8451	2.42512	0.419974
16115	2.8451	1.93441	0.910688
11614	2.84448	2.34967	0.494811
9674	2.84261	2.66239	0.180218
2761	2.84136	1.22431	1.61705
5174	2.84136	0.79398	2.04738
13996	2.84136	1.28212	1.55924
7144	2.8399	1.62646	1.21344
16362	2.83885	1.98545	0.853404
15233	2.83759	2.72522	0.112371
8586	2.83442	0.337524	2.4969
726	2.83315	2.80831	0.0248368
13014	2.83283	2.97134	0.138513
654	2.83251	1.60542	1.22709
3522	2.83251	1.86775	0.96476
8302	2.83251	1.46688	1.36563
10999	2.83251	1.39576	1.43675
10641	2.83187	2.65521	0.176662
2931	2.83136	2.33071	0.500644
2218	2.83123	1.7198	1.11143
4811	2.83123	2.64321	0.188024
10831	2.82995	2.03267	0.797278
84	2.8293	2.16129	0.668016
13161	2.82866	3.39505	0.566389
4998	2.82607	1.78042	1.04566
5812	2.82607	2.37052	0.455557
5169	2.82543	3.14396	0.318536
13011	2.82413	2.47864	0.345487
10086	2.82391	2.09032	0.733588
81	2.82302	1.93004	0.892974
13800	2.82086	0.982485	1.83837
13626	2.82027	1.47357	1.3467
3528	2.81954	1.77756	1.04199
1614	2.81915	2.03275	0.786402
2971	2.81823	2.57312	0.24511
3269	2.81823	1.66156	1.15666
1572	2.8169	2.12199	0.694915
4433	2.81558	1.24792	1.56766
11893	2.81558	2.02189	0.793683
5940	2.81491	0.604935	2.20998
7059	2.81491	0.894377	1.92054
16403	2.81491	2.15308	0.661829
10505	2.81425	2.54192	0.272328
14637	2.81425	1.60707	1.20717
985	2.81291	1.93194	0.880975
2166	2.81291	2.00788	0.805036
8292	2.81291	2.92717	0.114255
9731	2.81291	2.35351	0.459406
13087	2.81291	2.57341	0.239502
14778	2.81224	1.05715	1.75509
2958	2.81158	2.70973	0.101849
16332	2.81158	1.81026	1.00132
6370	2.81023	2.92124	0.11101
13856	2.80821	1.3482	1.46001
10183	2.80814	0.0260917	2.78205
2777	2.80754	2.11031	0.697221
2756	2.8074	2.26617	0.541228
2657	2.80618	1.86614	0.940043
3586	2.80618	0.272354	2.53383
4450	2.80618	2.95866	0.152482
7156	2.80618	2.53168	0.274498
9400	2.80618	2.55204	0.254137
13651	2.80346	1.18943	1.61402
4354	2.80277	1.03426	1.76851
12534	2.80277	2.62644	0.176338
889	2.80072	1.5892	1.21152
12850	2.80044	2.1652	0.635243
4193	2.79934	1.04234	1.757
8301	2.79934	1.44516	1.35418
9676	2.79934	2.29218	0.507164
2050	2.79657	1.12541	1.67116
3695	2.79588	2.59837	0.197511
13633	2.79588	2.75236	0.0435193
4146	2.79379	1.92341	0.870379
8889	2.79239	0.991926	1.80047
14962	2.79239	2.08624	0.706156
15551	2.79239	2.13786	0.654529
16325	2.79239	2.27537	0.517017
6217	2.79005	2.25022	0.53983
702	2.78888	2.19445	0.59443
10844	2.78888	1.83624	0.952635
10440	2.78746	0.456894	2.33057
16345	2.78675	1.71159	1.07517
10032	2.78533	2.04632	0.73901
10033	2.78533	1.96968	0.815654
12586	2.78533	2.54671	0.238622
11140	2.78462	1.93126	0.853354
14766	2.78297	2.40165	0.381328
6157	2.78295	2.55468	0.228275
5067	2.77815	2.12193	0.65622
6552	2.77815	0.459865	2.31829
11659	2.77815	2.45268	0.325467
12974	2.77815	2.0602	0.717952
13805	2.77815	2.0449	0.73325
8105	2.7767	2.21313	0.563575
1737	2.77327	2.35681	0.41646
7430	2.77305	2.34902	0.424034
8401	2.77085	1.96553	0.805322
4230	2.7708	2.14347	0.627326
13101	2.7697	0.966397	1.8033
16503	2.76938	2.61352	0.155853
13888	2.76864	1.6583	1.11034
8843	2.76604	0.778729	1.98731
3056	2.76592	2.34476	0.421154
10192	2.76592	2.34473	0.421183
13557	2.76592	2.82133	0.0554101
16519	2.76592	2.57781	0.188111
16301	2.76592	2.10382	0.662094
7969	2.76567	1.53257	1.2331
11967	2.76567	1.24895	1.51672
14922	2.76567	2.89337	0.127703
622	2.76492	1.02302	1.7419
7764	2.76492	2.46672	0.298201
10834	2.76492	2.13764	0.627286
443	2.76343	2.36192	0.401503
1611	2.76343	1.35365	1.40978
4081	2.76343	2.56374	0.199684
6030	2.76343	2.56759	0.195835
9150	2.76343	2.55289	0.210541
12955	2.76343	2.40249	0.360937
12995	2.76343	1.69158	1.07185
13315	2.76343	-1.20287	3.9663
13965	2.76343	2.61792	0.145507
15433	2.76343	1.12378	1.63965
13757	2.76193	2.2453	0.516633
15517	2.76042	2.32476	0.435662
2140	2.75929	2.90672	0.147427
1741	2.75891	2.29301	0.465897
9980	2.75891	2.33808	0.420836
16402	2.75815	2.56877	0.189381
7529	2.7574	2.31248	0.444919
4789	2.75664	2.49664	0.259995
12998	2.75587	1.14891	1.60696
14961	2.75587	1.54144	1.21443
14104	2.75358	1.19613	1.55745
8797	2.75282	2.2526	0.50022
5172	2.75205	-1.68708	4.43913
10283	2.75205	2.12515	0.626898
8722	2.74896	1.87635	0.872616
1160	2.74819	1.91343	0.834759
8300	2.74819	1.64967	1.09852
10336	2.74819	1.07302	1.67517
14948	2.74819	1.7449	1.00329
3527	2.74741	2.57432	0.173092
7455	2.74741	2.79528	0.0478635
2437	2.74429	1.71833	1.02596
3526	2.74429	3.2991	0.554812
4118	2.74351	2.55517	0.188343
9470	2.74312	1.96573	0.777387
1535	2.7417	0.261791	2.47991
14885	2.7417	1.10433	1.63738
701	2.74147	1.09193	1.64954
6903	2.74115	2.02777	0.713377
1613	2.74036	0.931535	1.80883
7593	2.74036	2.0416	0.698762
8296	2.74036	0.37835	2.36201
8392	2.74036	1.20341	1.53695
8940	2.74036	-0.850778	3.59114
13314	2.73799	2.60759	0.130399
13558	2.734	2.48802	0.245977
7300	2.7332	2.47126	0.261934
14890	2.7332	2.53707	0.196129
1382	2.73239	1.98817	0.744221
1612	2.73239	2.82724	0.0948496
3171	2.73239	2.5921	0.140289
4788	2.73239	2.56182	0.170572
5816	2.73239	2.42553	0.306866
5867	2.73239	0.538163	2.19423
9769	2.73239	1.70502	1.02738
14175	2.73239	2.69544	0.0369584
14767	2.73239	2.01386	0.718533
14950	2.73239	2.01581	0.716585
3222	2.73172	1.76546	0.966261
16695	2.73172	1.88374	0.847985
4659	2.73102	2.5571	0.173929
10684	2.73078	2.41244	0.318343
4117	2.72997	1.91048	0.819498
1740	2.72428	2.23279	0.491484
4840	2.72428	0.976996	1.74728
9675	2.72346	2.76526	0.0418036
6312	2.72263	2.37435	0.348287
13864	2.72099	2.56936	0.151629
10833	2.71933	1.96595	0.753379
4189	2.7185	2.22492	0.493578
8919	2.71767	2.67539	0.0422772
2409	2.71739	2.77134	0.0539513
156	2.716	2.36417	0.351834
4978	2.716	0.961111	1.75489
6364	2.716	0.870115	1.84589
7483	2.716	2.48184	0.234164
13697	2.716	0.358805	2.3572
14754	2.716	3.30902	0.59302
6732	2.71542	0.871509	1.84391
204	2.71349	0.649102	2.06439
325	2.71349	2.02675	0.686736
3831	2.71349	2.87245	0.158955
4048	2.71349	1.77413	0.93936
2781	2.71321	2.0452	0.668014
16230	2.71321	1.80449	0.908724
2016	2.71265	2.38395	0.328701
10864	2.71181	2.80371	0.0919011
9353	2.71012	2.11843	0.591686
10504	2.70842	2.70459	0.00383222
112	2.70757	0.400253	2.30732
2110	2.70757	2.51056	0.19701
15129	2.70757	1.42948	1.27809
9766	2.70672	2.8301	0.123386
15136	2.70415	0.151153	2.553
2954	2.70157	2.43686	0.264705
10863	2.69984	2.67227	0.0275694
58	2.69897	0.323826	2.37514
328	2.69897	2.66312	0.0358525
2089	2.69897	2.45248	0.246492
2304	2.69897	0.983098	1.71587
3314	2.69897	1.7375	0.96147
5027	2.69897	2.77848	0.0795077
6387	2.69897	2.25355	0.445421
7079	2.69897	2.64071	0.0582577
7473	2.69897	2.72359	0.0246191
10050	2.69897	2.29199	0.406984
11433	2.69897	0.561206	2.13776
11867	2.69897	2.37552	0.323446
13810	2.69897	2.35468	0.344286
7155	2.6981	2.69713	0.000974733
10683	2.6981	2.34441	0.353694
687	2.69723	1.73727	0.959963
3439	2.69373	0.520303	2.17342
4520	2.69285	2.81513	0.122279
15073	2.69285	1.60631	1.08653
3843	2.6902	0.502621	2.18758
6250	2.6902	1.52486	1.16534
8796	2.6902	2.21749	0.47271
16743	2.6902	0.523232	2.16696
8108	2.68931	2.51134	0.177969
15871	2.68753	1.63733	1.0502
6290	2.68708	2.43769	0.249392
1046	2.68664	1.77679	0.909851
14643	2.68574	1.85213	0.833612
6600	2.68425	1.66627	1.01798
2096	2.68422	2.02779	0.656432
7662	2.68406	2.11382	0.570248
10682	2.68395	2.16574	0.518206
10894	2.68395	2.54509	0.138859
13673	2.68395	1.49484	1.18911
2343	2.68305	0.806121	1.87693
9684	2.68305	1.71408	0.968963
12191	2.68124	2.53639	0.144852
12580	2.68124	2.64189	0.0393491
15258	2.67852	0.565162	2.11336
4873	2.67761	1.35958	1.31803
520	2.67669	-0.0254438	2.70214
2695	2.67669	2.27938	0.397318
6106	2.67669	2.46544	0.211257
6109	2.67669	2.45939	0.217304
6270	2.67669	0.241671	2.43502
12859	2.67669	2.55588	0.120811
4969	2.67486	1.57008	1.10478
3273	2.67302	2.17075	0.50227
1413	2.6721	1.65806	1.01404
6137	2.6721	1.14494	1.52716
11256	2.6721	1.73655	0.935549
14532	2.67145	1.45101	1.22044
9943	2.66963	2.14537	0.524259
104	2.66932	0.075788	2.59353
661	2.66932	0.881248	1.78807
6758	2.66932	2.4091	0.260218
297	2.66745	2.33349	0.333959
9716	2.66745	2.05532	0.612138
10413	2.66745	2.22353	0.44392
7787	2.66652	2.21685	0.449665
1525	2.66276	2.28038	0.382376
1610	2.66276	2.35043	0.312332
5747	2.66276	1.54341	1.11934
13931	2.66276	1.80579	0.856965
1543	2.66087	2.4737	0.187166
9683	2.66087	2.02706	0.633808
10920	2.65896	2.33327	0.325697
266	2.65801	1.72171	0.936299
12530	2.65801	2.65775	0.000262452
6902	2.65706	2.71186	0.0548064
336	2.65321	2.71735	0.0641357
429	2.65321	1.73698	0.916228
2796	2.65321	1.43637	1.21685
3746	2.65321	2.04031	0.612898
4449	2.65321	2.90295	0.249738
4545	2.65321	1.64087	1.01234
7966	2.65321	1.80586	0.847354
9611	2.65321	1.70518	0.948028
11075	2.65321	2.31883	0.334382
11351	2.65321	0.958486	1.69473
11495	2.65321	2.53066	0.122556
12749	2.65321	0.729366	1.92385
13852	2.65321	2.26811	0.385107
7299	2.65225	1.92928	0.722969
10503	2.64933	2.61584	0.0334901
3761	2.64738	2.56241	0.0849742
9138	2.64738	2.01322	0.634167
495	2.64542	1.1039	1.54152
15051	2.64542	2.25889	0.386537
15252	2.64542	1.23154	1.41388
1609	2.64345	1.43886	1.20459
4056	2.64345	2.70592	0.0624665
11041	2.64345	1.25542	1.38803
11712	2.64345	1.85559	0.787859
12996	2.64345	0.358857	2.2846
14273	2.64345	0.553061	2.09039
2757	2.64246	1.70965	0.932816
7711	2.64147	2.21045	0.431028
725	2.63849	2.71967	0.081181
4330	2.63849	2.2761	0.362387
9315	2.63849	2.49286	0.145632
16031	2.63849	2.46687	0.171623
16401	2.63849	2.58372	0.0547691
1103	2.63749	2.06525	0.572236
8245	2.63749	2.59453	0.0429599
10645	2.63548	0.257228	2.37826
13809	2.63448	2.57458	0.0598974
4229	2.63387	2.0492	0.584674
815	2.63347	2.07795	0.555517
3840	2.63347	2.24625	0.387217
4910	2.63347	2.92121	0.287739
6948	2.63347	2.65091	0.017443
10770	2.63347	2.05478	0.578692
12973	2.63347	2.33769	0.29578
8135	2.63246	2.19084	0.441618
10391	2.63144	2.2769	0.354549
10473	2.63144	1.78556	0.845888
962	2.62941	2.57684	0.0525651
146	2.62839	2.38773	0.240655
9682	2.62839	0.369134	2.25925
265	2.62737	1.78489	0.842475
14483	2.62737	2.30103	0.326339
6315	2.62531	2.05789	0.56742
10502	2.62531	2.54469	0.080625
7719	2.62428	2.65927	0.034983
8489	2.62325	1.92095	0.702304
11339	2.62325	2.31172	0.311526
11692	2.62325	2.57565	0.047601
15853	2.62325	1.68728	0.935964
3972	2.62221	1.93458	0.687639
13157	2.62221	2.21664	0.405575
12504	2.62201	1.96646	0.655543
12505	2.62201	1.9813	0.640711
15179	2.62149	1.6358	0.985687
12524	2.62118	1.75929	0.861884
6344	2.62014	2.39195	0.228185
12200	2.62014	2.01704	0.603092
1524	2.61805	2.1621	0.455947
2138	2.61805	2.89139	0.273338
3259	2.61805	0.256143	2.36191
6316	2.617	2.1148	0.502198
2528	2.61532	2.47821	0.137107
2925	2.6149	1.415	1.19989
4055	2.6149	2.14399	0.47091
4816	2.6149	2.44376	0.171141
12196	2.61448	2.07935	0.535127
6311	2.61384	2.00294	0.610907
111	2.61278	1.47194	1.14084
3168	2.61278	0.725087	1.8877
3412	2.61278	1.8155	0.797288
3760	2.61278	2.62427	0.011483
4025	2.61278	2.13504	0.47774
6757	2.61278	2.39916	0.213621
8469	2.61278	2.05544	0.557349
8999	2.61278	1.31921	1.29358
12585	2.61278	2.33872	0.274067
13002	2.61278	2.39996	0.212828
16530	2.61101	1.51116	1.09986
13756	2.61066	2.4185	0.192164
1781	2.60959	2.01962	0.589978
518	2.60746	2.29961	0.307847
4031	2.60746	2.30048	0.306971
43	2.60638	2.31141	0.294975
2139	2.60584	3.12128	0.51544
263	2.60531	1.88892	0.716387
724	2.60531	2.60845	0.0031419
4116	2.60531	2.10363	0.501674
15543	2.60531	2.81283	0.207525
1923	2.60423	1.1583	1.44592
2441	2.60206	1.77283	0.829227
1052	2.60163	2.396	0.205623
11202	2.60097	2.05427	0.546703
13832	2.60097	1.66715	0.933824
13007	2.59988	1.49736	1.10252
16799	2.59879	2.35975	0.23904
9306	2.59649	1.1301	1.46638
14133	2.5955	1.66757	0.927925
838	2.59329	1.6402	0.953087
14499	2.59218	0.0760866	2.51609
3065	2.59106	1.20593	1.38514
7869	2.59106	3.18782	0.596759
10472	2.59106	0.898344	1.69272
10548	2.59106	-0.122008	2.71307
13681	2.58995	0.736493	1.85346
1051	2.58827	2.52881	0.0594616
5288	2.58771	2.27542	0.312287
7718	2.58659	2.8247	0.238108
11494	2.58659	2.40195	0.184637
4916	2.58647	1.59232	0.994152
6821	2.58614	2.44444	0.141693
12405	2.58358	2.26505	0.318523
3755	2.5832	0.659832	1.92337
4047	2.5832	1.79375	0.789453
4977	2.58206	1.03603	1.54604
10958	2.58161	2.50928	0.0723333
9461	2.58092	2.28494	0.295984
1343	2.57978	1.45484	1.12494
2153	2.57978	2.24498	0.3348
2488	2.57978	2.48396	0.0958228
10442	2.57978	2.62283	0.043046
10157	2.57749	1.53969	1.0378
16739	2.57634	2.26844	0.3079
4286	2.57403	1.90871	0.665323
6898	2.57403	1.96319	0.610839
10862	2.57403	2.24476	0.32927
15568	2.57403	1.76234	0.811693
14444	2.57345	2.37934	0.194115
203	2.57322	1.47107	1.10215
1579	2.57287	1.96594	0.606927
4312	2.57171	2.10651	0.465196
15079	2.57054	0.962935	1.60761
4872	2.5682	1.12212	1.44608
6633	2.5682	1.17466	1.39354
14217	2.5682	2.49329	0.0749094
14319	2.5682	0.912381	1.65582
3306	2.56703	2.24285	0.324174
13412	2.56703	2.22403	0.342997
13970	2.56703	1.90077	0.666255
14078	2.56703	1.93427	0.632757
1035	2.56585	2.44012	0.125729
7482	2.56467	2.15124	0.413423
13630	2.56467	2.17819	0.386474
13015	2.56443	2.35599	0.208437
15298	2.56229	0.955459	1.60683
9642	2.5611	1.33195	1.22915
13435	2.55765	0.535508	2.02214
1872	2.55751	1.60765	0.949856
5759	2.55751	1.09629	1.46122
7282	2.55751	0.346095	2.21141
12747	2.55751	1.68116	0.876348
57	2.5563	1.94269	0.613617
6248	2.5563	1.56667	0.989635
12788	2.5563	2.6342	0.0778927
13072	2.5563	0.369178	2.18712
2129	2.55267	1.41526	1.1374
13944	2.55157	1.48119	1.07038
6123	2.55023	1.83733	0.7129
7454	2.549	2.42303	0.125972
13791	2.549	0.452822	2.09618
8836	2.54839	1.55095	0.997439
8107	2.54777	2.4631	0.0846699
264	2.54654	2.36384	0.1827
6939	2.54654	0.829273	1.71727
5758	2.54531	1.58775	0.957552
6027	2.54531	3.08732	0.54201
6124	2.54531	1.727	0.818309
4203	2.54407	2.23258	0.311489
9247	2.54407	2.32995	0.214123
11427	2.54407	0.978329	1.56574
11776	2.54407	2.13861	0.405461
11866	2.54407	1.86609	0.677983
15961	2.54407	2.11671	0.427359
16069	2.54407	2.38239	0.16168
580	2.54283	0.867275	1.67555
9139	2.54283	1.93607	0.606758
14357	2.54158	2.1723	0.369284
16358	2.54158	2.35501	0.186573
8228	2.54033	2.29991	0.240416
9460	2.53908	2.32979	0.209287
9881	2.53871	2.44242	0.0962875
2043	2.53782	2.5314	0.00641739
3524	2.53782	2.31682	0.220998
1002	2.53656	1.83219	0.704366
2607	2.53656	2.19122	0.345335
5939	2.53656	2.4623	0.0742602
7753	2.53656	1.83466	0.701897
10347	2.53529	1.86719	0.668102
16022	2.53529	0.990163	1.54513
2606	2.53403	2.09056	0.443461
2608	2.53403	2.34991	0.184117
6756	2.53275	2.40338	0.129373
3271	2.53148	1.03707	1.49441
5976	2.53148	2.19152	0.339962
9970	2.53148	1.40268	1.1288
11636	2.53148	2.63012	0.098646
16225	2.53148	2.52119	0.0102916
8721	2.5302	0.588871	1.94133
11489	2.5302	0.730476	1.79972
11490	2.53007	0.856212	1.67386
10572	2.52892	2.22967	0.299249
4261	2.52634	1.62214	0.904195
8692	2.52492	1.91303	0.611881
2157	2.52375	0.489635	2.03411
8468	2.52375	1.9573	0.566447
11117	2.52375	2.5975	0.0737542
13252	2.52333	2.36936	0.153968
2864	2.52288	2.20601	0.316866
5623	2.52288	3.03414	0.511261
15631	2.52244	1.80106	0.721384
13918	2.5214	2.32644	0.194964
1215	2.51851	0.726765	1.79175
2892	2.51851	2.37605	0.142461
7287	2.51851	-1.07077	3.58928
10450	2.51851	3.99249	1.47397
10796	2.51851	1.53738	0.981134
10797	2.51851	1.30754	1.21098
10798	2.51851	1.28143	1.23709
13048	2.51851	2.20855	0.309967
13597	2.51851	1.96692	0.551594
14113	2.51851	1.32607	1.19244
16327	2.51851	1.82424	0.694274
16511	2.51851	2.29112	0.227395
1641	2.5172	0.237466	2.27973
16074	2.5172	2.36783	0.149364
4870	2.51587	1.65551	0.860361
7142	2.51481	1.28408	1.23073
5422	2.51455	2.60042	0.0858684
9481	2.5141	2.47301	0.0410933
9482	2.5141	2.51185	0.00225827
9484	2.5141	2.48245	0.0316506
51	2.51322	1.31224	1.20098
970	2.51188	1.28337	1.22851
11709	2.51188	1.3711	1.14078
3968	2.51068	1.76261	0.748069
10480	2.51055	0.421417	2.08913
11956	2.51055	2.16655	0.343998
7717	2.50786	2.4385	0.0693592
1780	2.50651	2.24042	0.266082
12838	2.50651	2.37417	0.132332
739	2.50515	1.28848	1.21667
1047	2.50515	1.96519	0.53996
2913	2.50515	2.64713	0.141985
6922	2.50515	1.37974	1.12541
7278	2.50515	1.45384	1.05131
14192	2.50515	1.39292	1.11223
4637	2.50379	1.02836	1.47543
907	2.50367	2.3567	0.146964
983	2.50243	0.0184774	2.48395
5454	2.50106	2.18668	0.314376
10265	2.50106	2.38559	0.115465
9147	2.49831	2.00545	0.492864
6107	2.49601	2.37755	0.118457
6108	2.49601	2.42133	0.0746737
6110	2.49601	2.3774	0.118608
12040	2.49554	0.604003	1.89154
13934	2.49554	-0.421629	2.91717
6571	2.49415	1.00848	1.48568
7730	2.49415	1.87295	0.621209
14379	2.49415	1.71679	0.777362
633	2.49276	-0.561092	3.05385
8388	2.49276	2.5182	0.0254396
14669	2.48855	0.867625	1.62093
11529	2.48714	2.21307	0.274069
5181	2.48572	2.13938	0.346342
9775	2.48572	2.08125	0.404474
11634	2.48572	1.38457	1.10115
15310	2.48572	1.70795	0.777775
5043	2.4843	1.72488	0.759419
13622	2.48287	2.28293	0.199945
14430	2.48287	2.28996	0.192912
4836	2.47857	2.472	0.00656933
16657	2.47857	0.73045	1.74812
1549	2.47712	1.6137	0.863422
1607	2.47712	-0.199801	2.67692
2487	2.47712	2.6109	0.133781
3157	2.47712	2.45489	0.0222343
4080	2.47712	2.70494	0.227819
6218	2.47712	2.17792	0.2992
6613	2.47712	2.40715	0.0699734
7591	2.47712	1.63532	0.841804
7951	2.47712	2.44492	0.0321983
8945	2.47712	1.94785	0.529276
10608	2.47712	3.03597	0.558849
12579	2.47712	2.5003	0.0231786
12951	2.47712	2.16435	0.312771
13484	2.47712	1.61501	0.862108
14958	2.47712	2.1357	0.341426
16340	2.47712	2.28355	0.193575
16620	2.47712	1.95519	0.52193
5986	2.47567	2.2388	0.236873
10803	2.47567	0.463489	2.01218
7165	2.47422	1.9703	0.503913
5524	2.47363	2.07066	0.402976
6432	2.47349	2.38458	0.0889083
4478	2.47276	1.75986	0.712896
11528	2.47276	2.03815	0.434607
12751	2.47276	2.23027	0.242482
3183	2.47227	2.54851	0.0762448
9904	2.47227	2.36236	0.109907
13270	2.47227	2.45172	0.0205505
16652	2.47227	2.27575	0.19652
2128	2.47129	2.39705	0.0742467
7921	2.47129	1.58658	0.884713
11290	2.47129	2.35299	0.118304
6028	2.46982	2.24562	0.224205
12531	2.46982	2.00775	0.462077
1523	2.46835	1.56929	0.899057
1689	2.46835	2.42999	0.0383587
906	2.46687	2.43195	0.0349197
16176	2.46687	3.07585	0.608981
16710	2.46687	0.417709	2.04916
7970	2.46389	0.754419	1.70947
2489	2.4624	2.61496	0.152565
2871	2.4624	1.20067	1.26173
3299	2.4624	2.20543	0.256968
4107	2.4624	0.62103	1.84137
5026	2.4624	2.27192	0.190473
7086	2.4624	2.59252	0.130119
7633	2.4624	1.13748	1.32492
10129	2.4624	1.92258	0.53982
16777	2.4624	2.25954	0.20286
9266	2.45939	0.195555	2.26384
4356	2.45818	1.01499	1.44319
327	2.45788	2.6619	0.204014
8103	2.45788	2.03628	0.421604
5591	2.45743	1.92064	0.536789
9880	2.45491	2.41484	0.0400625
961	2.45484	2.16292	0.291921
3487	2.45484	1.75064	0.704209
9610	2.45484	2.01635	0.438497
13499	2.45484	2.62436	0.169513
7360	2.45347	2.00833	0.44514
564	2.45332	2.30563	0.14769
2239	2.45332	2.02983	0.42349
7311	2.45332	2.16565	0.287671
9263	2.45332	1.11024	1.34307
9331	2.45332	2.12036	0.332958
2602	2.4523	2.16097	0.291331
3744	2.4523	1.71444	0.737856
7143	2.4523	2.20246	0.24984
14351	2.4523	-0.734043	3.18634
4907	2.45179	0.97745	1.47434
5762	2.45179	0.407683	2.0441
5988	2.45179	1.66964	0.782141
6658	2.45179	2.16932	0.282463
7058	2.45179	0.879011	1.57278
8276	2.45179	2.23987	0.211915
8719	2.45179	2.05352	0.398269
8720	2.45179	1.91577	0.536013
10501	2.45179	2.30328	0.148508
12016	2.45179	1.59042	0.861365
4301	2.45025	0.0155827	2.43467
14706	2.45025	0.510788	1.93946
1391	2.44716	1.30631	1.14085
1392	2.44716	1.32767	1.11949
2658	2.44716	2.00441	0.442752
3052	2.44716	2.52917	0.0820128
4546	2.44716	1.92963	0.517526
5042	2.44716	1.79779	0.649364
9705	2.44716	1.40841	1.03875
11710	2.44716	1.54924	0.897917
11859	2.44716	1.80791	0.639246
16194	2.44716	1.75125	0.695911
1385	2.4456	2.37764	0.0679675
1482	2.4456	2.16195	0.283658
3213	2.4456	2.16642	0.279184
6601	2.4456	1.94375	0.501852
11800	2.4456	1.86509	0.580512
1305	2.44404	0.76649	1.67755
8156	2.44404	1.74084	0.703201
15135	2.44404	2.54904	0.104995
9609	2.44248	1.81076	0.631724
6602	2.44091	1.60191	0.839003
3704	2.43933	2.52925	0.0899125
5589	2.43933	1.82275	0.616583
14787	2.43933	1.93169	0.507644
6796	2.43616	2.21032	0.225845
15050	2.43616	2.35503	0.081137
16656	2.43616	1.65973	0.776433
10500	2.43457	2.57907	0.144505
4883	2.43297	0.741241	1.69173
1688	2.43136	2.18881	0.242554
2908	2.43136	1.15248	1.27888
3301	2.43136	1.39756	1.03381
5041	2.43136	2.0166	0.41476
5190	2.43136	1.68171	0.749658
6678	2.43136	2.35492	0.0764448
7238	2.43136	2.56886	0.1375
7887	2.43136	0.936778	1.49459
9459	2.43136	2.19749	0.233877
10198	2.43136	1.27419	1.15717
12584	2.43136	2.49826	0.0668959
13904	2.43136	0.994426	1.43694
15153	2.43136	1.88639	0.544974
15850	2.43136	2.33638	0.0949794
387	2.42975	2.21819	0.211564
10133	2.42975	2.38725	0.0425028
10764	2.42975	0.769508	1.66024
10765	2.42975	0.57734	1.85241
8227	2.42813	1.9836	0.444536
11527	2.42813	2.29772	0.130411
11894	2.42813	1.94736	0.480778
3523	2.42651	2.45045	0.0239403
386	2.42602	1.82228	0.603741
13855	2.42602	1.80994	0.61608
15668	2.42597	1.74178	0.684187
16303	2.42597	2.1496	0.276367
123	2.42488	1.01381	1.41108
2648	2.42488	2.36377	0.0611074
7334	2.42488	1.76699	0.657893
7690	2.42488	1.92268	0.502199
11416	2.42406	0.446153	1.97791
2435	2.42325	1.58725	0.835994
7057	2.42325	0.763482	1.65976
8075	2.42325	1.32703	1.09622
10427	2.42325	2.0939	0.329346
13498	2.42325	2.30743	0.115814
3385	2.4216	2.48591	0.0643066
6132	2.4216	0.862679	1.55893
15550	2.4216	1.1928	1.2288
10540	2.42029	1.77562	0.644669
12135	2.41996	1.26014	1.15981
2646	2.4183	1.99034	0.427961
11814	2.4183	1.85575	0.562547
15939	2.4183	-0.166481	2.58478
744	2.41664	1.46744	0.949204
1165	2.41664	1.69074	0.725902
1592	2.41497	1.72091	0.694063
3231	2.41497	1.77754	0.637431
3232	2.41497	2.26812	0.146854
4869	2.41497	2.05489	0.360081
4925	2.41497	2.41948	0.00450497
6026	2.41497	2.55181	0.136835
6273	2.41497	2.84135	0.426374
6635	2.41497	1.16753	1.24744
7903	2.41497	1.6045	0.810472
8694	2.41497	1.04116	1.37381
13883	2.41497	0.362227	2.05275
15152	2.41497	2.28777	0.127205
9056	2.41464	1.84283	0.571808
15049	2.4133	2.33684	0.0764549
326	2.41162	1.71788	0.693744
830	2.41162	2.0929	0.318724
8487	2.40824	2.31198	0.096264
4860	2.40654	1.54741	0.859131
11708	2.40654	0.124448	2.28209
14118	2.40654	1.78554	0.621001
13016	2.40535	2.04654	0.358807
13166	2.40369	2.67584	0.27215
10130	2.40312	1.69792	0.705204
12243	2.40226	2.89699	0.494726
6698	2.4014	2.72497	0.323568
16687	2.4014	1.70427	0.697133
3597	2.3995	2.17698	0.222521
205	2.39794	1.67689	0.721045
3887	2.39794	4.06426	1.66632
4924	2.39794	2.12658	0.271356
8385	2.39794	2.16386	0.23408
9745	2.39794	-0.372714	2.77065
10892	2.39794	2.38679	0.0111482
11151	2.39794	2.33692	0.0610236
11900	2.39794	1.85516	0.542777
13160	2.39794	3.16496	0.767018
15510	2.39794	1.73968	0.65826
4214	2.39742	2.07448	0.322943
1196	2.3962	2.165	0.231198
850	2.39445	1.64467	0.749783
8997	2.39445	0.666284	1.72817
13706	2.39445	1.85533	0.539122
13338	2.3941	1.88616	0.507943
1416	2.3927	2.22172	0.170975
10523	2.3927	2.2135	0.179199
2558	2.39211	1.01606	1.37605
11493	2.39094	2.36093	0.0300049
13675	2.39094	1.584	0.806935
3003	2.38917	1.14915	1.24002
7880	2.38917	0.943011	1.44616
8862	2.38739	-1.46057	3.84796
5525	2.38668	2.03606	0.35062
7781	2.38561	1.44241	0.943199
8131	2.38561	2.31752	0.0680876
11487	2.38561	2.30624	0.0793635
8959	2.38382	2.04813	0.335682
10446	2.38382	2.32693	0.056883
12251	2.38382	1.62093	0.762887
4868	2.38021	1.68456	0.69565
5497	2.38021	0.48753	1.89268
7590	2.38021	1.73679	0.643422
8760	2.38021	1.4334	0.946807
10854	2.38021	1.81981	0.560406
10891	2.38021	1.83794	0.542276
12303	2.38021	0.621995	1.75822
14196	2.38021	2.08316	0.297051
15472	2.38021	1.32612	1.05409
8134	2.3784	1.94769	0.430707
3276	2.37658	-0.341004	2.71758
7108	2.37658	1.394	0.982581
15018	2.37658	2.21082	0.165752
629	2.37475	-0.114309	2.48906
3722	2.37475	1.45374	0.921008
3886	2.37475	0.766747	1.608
10471	2.37475	1.63258	0.74217
7701	2.37291	1.01027	1.36264
11201	2.37291	2.32083	0.0520774
12679	2.37273	1.8927	0.480027
867	2.37107	1.69789	0.67318
1390	2.37107	1.6164	0.75467
7298	2.37107	2.30685	0.064213
11278	2.36996	2.0235	0.346458
2152	2.36922	1.32324	1.04598
10045	2.36922	1.45177	0.917441
10046	2.36922	1.99213	0.37709
15438	2.36922	1.13436	1.23485
10282	2.36736	2.0122	0.35516
11707	2.36736	1.34399	1.02337
12106	2.36736	1.64833	0.719025
14832	2.36736	2.13139	0.235966
1644	2.36549	1.31389	1.0516
4327	2.36549	1.51012	0.855367
7078	2.36549	2.36146	0.00402712
15150	2.36549	1.90574	0.45975
8133	2.36361	2.3507	0.0129151
2634	2.36173	1.27688	1.08485
3747	2.36173	2.33295	0.0287733
4793	2.36173	0.480977	1.88075
9208	2.36173	2.25796	0.103765
12140	2.36173	2.32661	0.0351217
12242	2.36173	2.77282	0.41109
12582	2.36173	1.9097	0.452028
15068	2.36173	1.62521	0.736516
16081	2.36173	1.61428	0.747452
15545	2.36052	1.85117	0.509344
4029	2.35984	0.775795	1.58404
4300	2.35984	-0.254989	2.61482
4994	2.35984	2.64014	0.280304
12772	2.35984	2.10338	0.256457
905	2.35946	2.13772	0.221739
14242	2.35793	2.24242	0.115519
922	2.35603	0.525334	1.83069
14531	2.35603	1.4115	0.944525
1236	2.35411	1.84607	0.508038
5168	2.35411	1.84324	0.510867
5803	2.35411	1.05048	1.30363
9221	2.35411	1.70012	0.653984
11526	2.35411	2.35389	0.000219844
14887	2.35411	2.31285	0.0412553
12893	2.35261	0.570864	1.78174
1574	2.35218	2.65559	0.30341
6603	2.35218	1.61274	0.739441
7793	2.35218	2.19046	0.161719
8299	2.35218	1.96076	0.391425
13699	2.35218	-0.0546125	2.40679
15848	2.35218	2.85851	0.506327
16353	2.35218	1.62906	0.723119
10349	2.35122	1.86694	0.484272
3916	2.3483	2.22685	0.121451
7763	2.3483	2.31251	0.0357983
14030	2.3483	2.27225	0.0760504
12204	2.34674	1.18768	1.15906
436	2.34635	1.65173	0.694619
4288	2.34635	2.02416	0.322197
11719	2.34635	2.86033	0.513981
13694	2.34635	1.71233	0.634024
13806	2.34635	1.78222	0.564134
14154	2.34439	3.14431	0.799917
1184	2.34301	2.22856	0.114453
2564	2.34242	1.39859	0.943838
3565	2.34242	0.358941	1.98348
8358	2.34242	1.26177	1.08066
9774	2.34242	2.44365	0.101224
10653	2.34242	1.92372	0.418698
10890	2.34242	1.61907	0.723355
11673	2.34242	2.03998	0.302446
12994	2.34242	1.69807	0.644351
3575	2.34044	2.12755	0.212897
4001	2.34044	1.54792	0.79252
4252	2.34044	1.55745	0.782996
698	2.33846	0.423916	1.91454
4787	2.33846	1.62012	0.718338
5290	2.33646	0.39744	1.93902
5515	2.33646	1.64728	0.689182
8431	2.33646	2.33331	0.00314485
8998	2.33646	1.24078	1.09568
9981	2.33646	2.34773	0.0112717
14701	2.33646	0.491153	1.84531
6702	2.33445	1.71083	0.623626
9679	2.33445	1.80296	0.531492
4216	2.33244	2.53653	0.204092
5373	2.33244	2.27524	0.0572009
8014	2.33244	1.20387	1.12857
8238	2.33244	2.86426	0.531819
8922	2.33244	1.27409	1.05835
16795	2.33244	0.646593	1.68585
1169	2.33041	1.72187	0.608549
1415	2.33041	2.31297	0.0174441
10571	2.33041	2.47257	0.142154
6888	2.32838	2.14998	0.178401
6953	2.32838	0.944678	1.3837
7041	2.32838	0.597961	1.73042
8467	2.32838	2.38561	0.0572332
9908	2.32838	0.766389	1.56199
14672	2.32838	1.74701	0.581371
4404	2.32634	2.41448	0.0881439
8132	2.32634	2.36477	0.03843
8140	2.32634	1.05652	1.26982
8845	2.32634	2.49325	0.166919
12373	2.32634	1.26515	1.06118
14482	2.32634	2.07129	0.255048
16015	2.32634	1.07157	1.25476
4285	2.32428	2.39756	0.0732812
15941	2.32428	2.02971	0.294577
1332	2.32222	0.0757188	2.2465
2645	2.32222	1.84689	0.47533
3037	2.32222	2.13009	0.192125
4657	2.32222	0.06573	2.25649
5818	2.32222	1.47707	0.845147
5995	2.32222	1.8402	0.482021
6573	2.32222	1.27418	1.04804
7934	2.32222	2.2644	0.0578181
8290	2.32222	0.41422	1.908
10281	2.32222	2.26032	0.0618989
10889	2.32222	2.2499	0.0723205
12211	2.32222	2.45042	0.128204
12970	2.32222	1.91605	0.406171
14129	2.32222	1.52463	0.797587
14311	2.32222	1.47731	0.844911
14723	2.32222	1.24033	1.08189
16344	2.32222	1.2794	1.04282
9054	2.32181	1.98129	0.340512
925	2.32006	1.18285	1.13721
5423	2.31994	2.07612	0.243816
13060	2.31806	1.36768	0.950379
8758	2.31785	1.91757	0.400284
9253	2.31785	0.860509	1.45735
15973	2.31785	1.63838	0.67947
274	2.31597	-0.245727	2.5617
589	2.31597	1.84999	0.465977
1195	2.31597	2.02552	0.290446
3994	2.31597	1.15942	1.15655
11145	2.31597	0.343242	1.97273
16195	2.31597	2.11707	0.198901
12709	2.31471	2.10318	0.211529
12711	2.31471	2.04101	0.273698
16039	2.31471	1.90851	0.406201
2999	2.31464	1.7771	0.537537
2911	2.31387	1.54791	0.76596
15440	2.31387	2.32514	0.0112696
13894	2.31246	2.06607	0.24639
8555	2.31175	2.27172	0.0400322
9635	2.31175	1.22765	1.0841
13920	2.31006	1.91588	0.39418
3915	2.30963	2.19119	0.118443
10705	2.30963	2.2351	0.0745294
11046	2.30963	1.0604	1.24923
686	2.3075	2.11095	0.19655
8844	2.3075	1.37006	0.937432
16599	2.3075	1.49258	0.81492
16726	2.3075	1.01779	1.28971
419	2.30535	-0.0471413	2.35249
546	2.30535	1.95154	0.353812
4115	2.30535	1.0069	1.29845
14216	2.30535	0.783409	1.52194
14592	2.30535	1.6043	0.701056
1924	2.3032	0.832614	1.47058
4469	2.3032	0.606346	1.69685
5312	2.3032	0.990931	1.31227
10909	2.3032	1.30596	0.997235
11622	2.3032	2.95046	0.647264
10768	2.30168	1.88171	0.41997
16787	2.30168	0.669076	1.6326
230	2.30103	1.2746	1.02643
1166	2.30103	1.56797	0.733061
1605	2.30103	1.4623	0.838725
1706	2.30103	1.05605	1.24498
2031	2.30103	1.87945	0.421577
2683	2.30103	0.961395	1.33964
2959	2.30103	2.66239	0.361364
3485	2.30103	-0.629423	2.93045
4667	2.30103	0.722284	1.57875
6221	2.30103	2.26579	0.0352434
6978	2.30103	2.2165	0.0845266
7481	2.30103	2.29027	0.0107644
10652	2.30103	1.9869	0.314135
11150	2.30103	1.895	0.406029
12126	2.30103	2.23207	0.0689627
13275	2.30103	0.387693	1.91334
13294	2.30103	0.981292	1.31974
13632	2.30103	2.05707	0.243964
14247	2.30103	2.34597	0.0449416
14285	2.30103	1.97724	0.323788
15128	2.30103	1.45587	0.845155
15432	2.30103	1.48869	0.812341
15482	2.30103	0.993882	1.30715
15847	2.30103	1.97411	0.326922
15852	2.30103	2.38139	0.0803619
15893	2.30103	1.8135	0.487531
16310	2.30103	1.01201	1.28902
16342	2.30103	1.84911	0.451921
16566	2.30103	1.90176	0.399271
8795	2.29885	2.19753	0.101327
5407	2.29667	3.92804	1.63137
9401	2.29667	1.13978	1.15689
12236	2.29667	1.24845	1.04821
12878	2.29667	2.79627	0.499603
3446	2.29447	0.921204	1.37326
4044	2.29447	1.70249	0.591976
12496	2.29447	1.2126	1.08187
2336	2.29226	1.18007	1.11218
6568	2.29226	1.66255	0.629703
7008	2.29226	2.09712	0.195132
13274	2.29226	1.7172	0.575059
15507	2.29226	2.15628	0.135978
5925	2.29003	1.15953	1.1305
12649	2.29003	2.12876	0.161273
7145	2.28981	1.25816	1.03165
14147	2.2878	2.22332	0.0644857
2005	2.28556	1.95453	0.331023
8294	2.28556	2.4257	0.14014
11322	2.28556	2.18634	0.0992205
12548	2.28556	2.40632	0.120764
6167	2.28481	1.39082	0.893984
10445	2.2833	2.04791	0.235395
10846	2.28103	0.613684	1.66735
16404	2.28103	2.33827	0.0572411
2662	2.27875	1.96017	0.31858
2769	2.27875	2.25846	0.0202933
2923	2.27875	1.46422	0.81453
3914	2.27875	2.187	0.0917507
4533	2.27875	2.19225	0.0865066
4863	2.27875	2.19765	0.0810989
7312	2.27875	2.23285	0.0459035
8262	2.27875	1.67959	0.599162
8298	2.27875	1.34755	0.931208
8391	2.27875	1.12562	1.15313
9483	2.27875	2.38283	0.10408
10280	2.27875	0.202545	2.07621
12725	2.27875	1.46203	0.816723
12860	2.27875	2.28874	0.00998216
12960	2.27875	2.01456	0.264196
14874	2.27875	2.13613	0.142627
16625	2.27875	2.05908	0.219675
1243	2.27646	1.82344	0.453024
1864	2.27646	2.07603	0.200435
10569	2.27646	2.03371	0.242756
199	2.27416	2.15606	0.118095
10264	2.27416	2.18198	0.0921798
14757	2.27416	1.8866	0.387556
4334	2.273	1.14728	1.12572
2094	2.27277	2.07619	0.196577
418	2.27184	0.251571	2.02027
4008	2.27184	1.26613	1.00571
12853	2.27184	1.2395	1.03234
7653	2.27138	1.89557	0.37581
3315	2.27029	1.2858	0.984492
814	2.26951	2.26172	0.00778865
4741	2.26951	0.927105	1.34241
5406	2.26951	2.84895	0.579432
7279	2.26951	0.503923	1.76559
9934	2.26951	2.20427	0.0652391
11964	2.26951	0.771218	1.4983
12871	2.26951	2.45833	0.188815
13427	2.26951	2.02461	0.244905
4867	2.26717	1.68694	0.58023
5750	2.26717	0.865551	1.40162
8115	2.26717	0.699136	1.56804
8180	2.26717	1.64373	0.623437
12489	2.26717	1.78056	0.486612
16203	2.26529	1.86661	0.398682
3638	2.26482	2.39025	0.125436
5131	2.26482	1.37973	0.885091
9233	2.26482	0.307184	1.95763
3745	2.26324	2.08949	0.173749
9593	2.26324	2.14166	0.121581
12401	2.26324	2.0772	0.186044
4005	2.26316	1.85916	0.403999
960	2.26245	2.11767	0.144784
3579	2.26245	1.92474	0.337712
6003	2.26245	1.37498	0.887471
9183	2.26245	1.96378	0.298668
14001	2.26245	-0.0740363	2.33649
9458	2.26007	2.22289	0.0371857
15538	2.26007	2.46863	0.20856
3970	2.25912	1.50578	0.753333
14083	2.25792	1.53523	0.722684
2004	2.25768	1.98378	0.273895
2015	2.25768	1.21129	1.04639
5317	2.25768	0.702483	1.5552
8672	2.25768	2.04925	0.208431
15248	2.25768	2.17738	0.0802962
15476	2.25768	1.46609	0.791589
16239	2.25768	2.32614	0.068458
4054	2.25527	2.40389	0.148615
6591	2.25527	1.252	1.00327
6592	2.25527	1.36803	0.887246
7003	2.25527	0.17975	2.07552
7480	2.25527	2.18988	0.0653889
8288	2.25527	2.53237	0.277096
10451	2.25527	2.81782	0.562547
10662	2.25527	3.23829	0.983013
11464	2.25527	1.08999	1.16528
11860	2.25527	1.22885	1.02643
12583	2.25527	2.20793	0.0473474
16442	2.25527	1.44899	0.806285
9314	2.25285	1.3175	0.935352
10317	2.25285	1.54941	0.703439
10853	2.25285	1.66014	0.592714
16409	2.25285	2.35848	0.105628
13450	2.25123	1.72434	0.526894
1788	2.25042	2.0209	0.22952
8783	2.25042	2.22596	0.0244585
15161	2.25042	1.95781	0.292605
308	2.24797	2.20424	0.0437301
3298	2.24797	2.20696	0.0410084
3930	2.24797	1.23114	1.01683
11432	2.24797	-0.620609	2.86858
12249	2.24797	1.2013	1.04667
16269	2.24797	0.00505659	2.24292
16776	2.24797	2.28559	0.0376165
5723	2.24748	2.05052	0.196964
15811	2.24748	1.9789	0.268579
9601	2.2465	0.971778	1.27472
3684	2.24551	2.4505	0.204984
6462	2.24551	2.08978	0.155729
9817	2.24551	2.64087	0.395361
9999	2.24551	1.41223	0.833279
12266	2.24551	0.925568	1.31994
15969	2.24551	1.34224	0.903268
16557	2.24551	2.04538	0.200131
165	2.24304	0.605411	1.63763
1779	2.24304	2.13099	0.112046
2073	2.24304	1.56529	0.677746
2779	2.24304	2.05064	0.1924
5132	2.24304	1.58437	0.658672
9485	2.24304	2.35636	0.11332
9486	2.24304	2.34457	0.10153
12202	2.24304	2.15674	0.0862968
12862	2.24304	2.03991	0.203127
636	2.2408	1.75622	0.484584
7383	2.2408	1.88187	0.358924
4618	2.24055	0.406212	1.83434
14756	2.24055	1.17029	1.07026
1400	2.23805	0.845336	1.39271
1915	2.23805	2.21942	0.0186265
3759	2.23805	2.30513	0.0670862
8600	2.23805	2.15403	0.0840153
10279	2.23805	2.29957	0.0615229
15506	2.23805	2.12295	0.115097
7783	2.23553	0.907531	1.328
8718	2.23553	2.15969	0.0758354
13919	2.23553	2.08876	0.146764
3184	2.233	1.9895	0.243498
3794	2.233	0.304893	1.9281
8466	2.233	2.11467	0.118325
11074	2.233	2.05385	0.179151
15045	2.233	0.400447	1.83255
15240	2.233	-0.299991	2.53299
488	2.23147	1.68275	0.548722
2675	2.23096	1.99051	0.240453
[truncated: 14,839 more rows]

## Sheet: Fig. 6c
	RMSE
UniKP	1.98137
CBW	1.86506
LDS	1.93104
DMW	1.92976
DMW_N	1.87917
CSW	1.95032

## Sheet: Fig. 6d
	RMSE
UniKP	0.81
RDKit	0.91
MACCS	0.91
GNN	0.91
GNN with LogP and MW	0.89
Kroll et al (SOTA model)	0.81

## Sheet: Fig. 6e
	R2
UniKP	0.53
RDKit	0.4
MACCS	0.4
GNN	0.4
GNN with LogP and MW	0.42
Kroll et al (SOTA model)	0.53

## Sheet: Fig. 6f
	Value	Predict_Label
0	-4.06048	-2.45013
1	-1	-2.05107
2	1.94939	1.50341
3	1.87315	1.41974
4	-0.98464	-0.775311
5	0.698362	0.393847
6	4.11394	0.766634
7	0.130334	-1.42141
8	2.47712	1.58162
9	0.354108	0.782009
10	-2.52288	-2.48964
11	-2.22185	-2.0675
12	-2.22185	-1.96747
13	-2.21467	-2.25479
14	-1.69897	-1.77462
15	-1.52288	-1.39481
16	-1.39794	-1.43531
17	-1.22185	-1.48329
18	-0.501689	-0.437479
19	-0.163043	-0.256796
20	-0.958607	-0.399273
21	1.04139	1.8008
22	0.30103	1.26002
23	3.95424	1.66357
24	2.4133	1.20465
25	1.41996	1.59379
26	2.11561	1.06704
27	3.32222	0.869274
28	-0.522879	-0.437391
29	2.19033	1.73282
30	2.4456	1.60896
31	3.18184	3.24113
32	3.27875	3.10572
33	3.32428	3.22108
34	2.87506	1.64479
35	1.3075	0.486098
36	-0.0132283	1.57238
37	2.14613	2.14093
38	2.14301	2.16645
39	-0.30103	0.0289451
40	1	0.587284
41	1.47567	0.993167
42	-1.07572	-1.13976
43	-0.769551	0.557388
44	-0.200659	0.431011
45	3.07918	2.457
46	4.13033	0.388584
47	0.624282	-0.0701302
48	1.6721	0.771319
49	-0.455932	0.590731
50	0.623249	0.619263
51	1.11727	1.27148
52	-1.10679	-0.732198
53	0.431364	1.0842
54	1.92993	1.10371
55	2.30984	1.02876
56	-2.95861	-2.22102
57	-2.61979	-2.43225
58	1.04139	1.10621
59	-0.636764	0.515884
60	-0.204189	-0.13222
61	0.591065	0.62368
62	0.522444	0.688787
63	1.12385	1.03535
64	0.255273	1.10969
65	0.113943	0.844842
66	2.78319	0.76961
67	2.32366	2.13294
68	-0.39794	1.22096
69	3.0983	0.995315
70	1.99123	1.80001
71	-0.669586	-0.401274
72	-0.166216	-0.225186
73	0.0791812	0.791032
74	2.07918	1.21844
75	-2.92082	-1.28755
76	2.76938	3.12905
77	1.4609	0.50631
78	2.14953	1.84351
79	1.53148	1.22786
80	2.14613	0.173545
81	-0.208309	-0.488065
82	-0.09691	-1.34108
83	0.361728	-0.0379475
84	1.77305	-0.0190412
85	7.36173	7.94492
86	7.86923	8.10867
87	8.38021	8.32483
88	-2	-3.4991
89	0.70757	0.590241
90	0.0791812	0.0587915
91	1.81954	2.11861
92	2.33041	1.36808
93	-0.14691	0.289576
94	1.74896	1.55875
95	-0.730487	1.44292
96	3.00988	1.10174
97	1.5563	1.34232
98	-1.88606	-1.86721
99	-1.67778	-1.59597
100	2.55023	2.97708
101	0.681241	0.779217
102	-3.45967	-3.11515
103	-2.83268	-3.06967
104	-0.275724	-0.262252
105	1.17609	2.17772
106	0.674861	0.910082
107	2.39445	0.678998
108	1.49276	1.79835
109	2	2.16473
110	0.94939	1.40352
111	2.05308	2.03704
112	2.38256	1.98139
113	2.5682	2.44797
114	0.354108	0.402039
115	1.62325	1.91289
116	0.662758	0.966612
117	1.2833	1.04194
118	1.67394	1.05298
119	2.04922	1.07096
120	2.64147	0.537639
121	1.266	1.52068
122	1.67605	1.47348
123	-0.657577	-0.21432
124	-1.02687	1.40099
125	-0.275724	0.677671
126	0.799341	0.856256
127	1.34242	0.681144
128	2.25527	1.65549
129	1.64345	1.40663
130	1.24551	1.59959
131	1.73239	1.21536
132	4	2.70326
133	3.94448	2.0181
134	-0.638272	-0.483774
135	2.5563	3.3031
136	3.72016	2.92665
137	-0.39794	0.549047
138	0.647383	1.06994
139	1.21484	1.00151
140	1.21748	1.13475
141	2.21484	1.18814
142	0.190332	0.00174591
143	2.29048	1.94534
144	2.70157	2.06724
145	0.414973	0.723579
146	2.14613	2.22923
147	1.64345	1.59449
148	1.09691	1.34912
149	1.01703	1.47252
150	1.41497	0.558568
151	1.2878	1.28274
152	1.46538	1.8353
153	0.870989	2.07672
154	0.269513	0.191726
155	4.59106	1.07283
156	-2.67778	1.15808
157	4.70157	0.46669
158	1.35545	-0.660423
159	2.56384	1.8292
160	1.93952	-0.202283
161	-0.309804	0.272111
162	1.4143	0.90465
163	1.7344	1.09326
164	0.0413927	0.963641
165	-0.823909	-0.565339
166	0.113943	0.192125
167	0.623249	0.395981
168	0.724276	-0.190948
169	1.70586	-0.14706
170	0.181844	-0.50194
171	1.18469	-0.473109
172	-0.119186	-0.279953
173	1.5563	0.0512594
174	0.0681859	0.853523
175	0.243038	-0.600498
176	-0.0840728	0.821578
177	1.41497	1.18852
178	1.76343	1.17081
179	1.95424	2.16029
180	3.41497	2.52719
181	0.414973	-0.388024
182	3.10721	2.50562
183	2.70673	0.274935
184	-1.36653	-0.823115
185	-1.34872	-0.534471
186	0.248709	-0.535267
187	0.879153	0.969919
188	3.716	0.487868
189	4.53529	1.49591
190	1.28103	0.433833
191	1.43136	1.45005
192	-2.25181	-2.30683
193	-1.82391	-1.90234
194	-1.52288	-1.62946
195	-1.34679	-1.16708
196	-1.30103	-1.3202
197	-0.522879	-0.576794
198	2.08636	1.45882
199	4	1.42961
200	4.16137	0.75157
201	-2.48149	0.138624
202	1.38328	0.384076
203	1.74429	1.35189
204	0.778151	1.49376
205	-0.756962	-0.589361
206	2.1271	1.97323
207	2.34635	2.04159
208	0.113943	0.409273
209	3.13988	3.14168
210	3.20683	3.11796
211	3.45484	3.20559
212	1.41497	1.96786
213	0.491362	1.35589
214	1.23045	1.46031
215	-0.0809219	0.142082
216	0.633468	0.50846
217	-1.52288	-1.46312
218	-1.22185	-1.23245
219	-1.07058	-1.04534
220	-0.9914	-0.998989
221	-0.712198	-0.860832
222	-0.79588	-0.928228
223	-0.638272	-0.0350305
224	2.91381	0.522658
225	4.98677	1.40629
226	0.392697	0.294485
227	-0.011441	0.655538
228	0.267172	-0.202203
229	1.14613	-0.945142
230	1.27875	0.159547
231	0.322219	0.447158
232	1.20412	0.915731
233	1.40824	0.962635
234	0.131619	1.15386
235	1.5139	1.01095
236	0.176091	0.748786
237	1.36361	0.794841
238	3.23045	0.858986
239	1.30255	1.52764
240	0.765669	1.70536
241	1.33646	1.03631
242	-1.04287	-0.992829
243	-0.473015	-0.776051
244	-0.0231917	-0.349311
245	0.00432137	0.0795934
246	0.181844	-0.453081
247	0.58995	-0.323535
248	0.817565	-0.262105
249	0.799341	1.7215
250	-1.76955	0.919693
251	1.13545	0.721092
252	1.29667	0.902388
253	1.51561	2.34037
254	0.954243	1.70275
255	1.17609	2.07185
256	3.26174	2.33209
257	3.65321	2.93104
258	1.11561	0.946613
259	2.22167	1.92307
260	-1.30103	0.275109
261	1.33445	0.769555
262	1.07188	0.514346
263	-2.47237	-0.97852
264	1.44221	0.45898
265	1.76864	4.58352
266	-0.0385789	0.0606576
267	3.41497	2.46754
268	0.923244	1.25474
269	3.06371	1.35115
270	1.82607	1.20542
271	1.61278	2.09282
272	-1.56864	0.160119
273	-1.36653	-0.128428
274	-0.481486	0.329111
275	-4.7167	-1.68266
276	-4.05404	-1.73886
277	2.25792	1.37731
278	-0.0861861	-0.147949
279	0.146128	0.94168
280	0.322219	0.00784025
281	0.90309	1.01238
282	2.50515	1.5348
283	-0.769551	1.25547
284	0.113943	1.37916
285	0.491362	1.9777
286	-1.63827	-1.76898
287	-1.55284	-1.74727
288	1.81224	-0.326941
289	-0.0315171	-0.373749
290	2.00432	1.87116
291	2.34242	1.18018
292	3.09342	1.04321
293	2.12385	2.09011
294	3.9815	3.01594
295	3.34242	1.4718
296	1.86273	1.93379
297	2.76343	2.48941
298	1.39794	2.29042
299	2	2.76282
300	3.25527	3.09562
301	2.40449	1.96095
302	2.76343	2.43404
303	2.8893	2.3805
304	-1.88606	1.05337
305	-2.04576	1.25075
306	4.11394	1.61635
307	0.754348	1.85324
308	1.65321	1.58716
309	2.14613	1.97723
310	2.15503	0.0630951
311	3.54998	0.0659114
312	3.55871	0.0551894
313	1.29994	1.7252
314	0.959995	1.29216
315	1.91009	0.994399
316	3.35218	2.08332
317	1.60206	1.60637
318	1.89209	1.68268
319	0.612784	1.33082
320	1.5682	1.63947
321	2.90309	1.08562
322	3.49136	3.43708
323	1.85126	1.67616
324	1.60206	2.94603
325	3.0569	2.84271
326	4.41263	3.02246
327	0.342423	0.233272
328	-1.44009	0.357304
329	0.90309	1.31221
330	0.687529	0.895456
331	1.4014	1.33755
332	1.32222	0.400902
333	1.07918	1.21971
334	1.23805	1.249
335	1.70586	1.70349
336	2.54158	1.59063
337	-0.958607	-0.950971
338	-0.958607	0.039664
339	0.892095	1.24074
340	-0.886057	1.16717
341	-0.481486	0.959158
342	1.32222	0.832473
343	1.18184	0.540776
344	-0.69897	-0.0716716
345	-0.154902	0.260516
346	-2	0.147944
347	-1.52288	0.654537
348	-1.3279	-0.721943
349	-1.31876	-0.603291
350	0.0413927	0.508121
351	0.845098	0.598365
352	2.73239	1.13907
353	2.88081	1.95513
354	0.113943	0.404281
355	0.591065	0.390072
356	3	2.28975
357	-0.0840728	0.912322
358	1.07918	1.51988
359	2.15836	1.81826
360	2.32838	2.24645
361	2.3784	2.39954
362	2.66087	2.46278
363	-2.48149	-0.837312
364	-3.48149	-2.36004
365	-2.09691	-1.20961
366	2.20412	1.29807
367	2.79394	1.80039
368	1.3742	1.76321
369	-1.05061	0.100285
370	-1.35655	-0.992674
371	-2.20066	-0.016314
372	-1.52288	0.255069
373	-2.4318	-2.37138
374	-2.22185	-2.12602
375	-2	-1.88307
376	-1.69897	-1.25462
377	-1.69897	-1.36395
378	-0.537602	-0.389231
379	1.30103	2.29492
380	-1.77728	-0.639878
381	-0.585027	-0.0755793
382	2.06819	1.17658
383	2.60206	2.28222
384	3.27875	3.23488
385	2.07918	1.16776
386	0.20412	0.863603
387	1.85733	0.907986
388	2.44716	2.28161
389	2.11059	1.06365
390	-1.42022	-1.45946
391	-0.234331	-0.40399
392	-0.0132283	0.825777
393	-1.39794	-0.486434
394	1.8451	3.31403
395	3.54407	3.37212
396	3.92942	3.23756
397	0.285557	0.439145
398	-0.853872	0.267935
399	-0.69897	-0.130391
400	0.0334238	0.347299
401	1.10721	0.103202
402	-0.744727	0.664484
403	-0.744727	0.552823
404	3.32222	0.422062
405	-0.0310503	1.94249
406	2.64542	2.34225
407	0.278754	0.676547
408	-0.886057	1.5972
409	1.59483	0.957999
410	2.10346	0.901125
411	1.66427	1.18407
412	3.61805	1.32635
413	-0.455932	-0.124224
414	0.778151	-0.0714463
415	0.596817	0.504637
416	1.36736	1.34655
417	-0.730487	0.479918
418	0.438067	0.10602
419	0.898176	0.772966
420	1.85733	1.81706
421	5.07918	1.56
422	-0.49485	-0.537312
423	-0.106238	-0.179513
424	0.102434	0.0427803
425	0.219323	0.139584
426	-2.18709	-2.03462
427	2.17609	1.23743
428	-0.853872	0.247877
429	-1.64782	0.683994
430	1.08991	0.541724
431	8.07918	8.0956
432	8.95904	8.33444
433	-3.60206	-3.13033
434	-3.4437	-2.18345
435	0.828015	1.04026
436	2.35449	1.75293
437	-0.337242	-0.0453848
438	2.34713	-0.106117
439	2.5563	1.76593
440	2.17869	1.51371
441	1.74036	1.33415
442	2.21484	1.27614
443	1.83885	2.15871
444	-0.119186	0.686975
445	1.38021	1.4444
446	1.5682	1.09965
447	0.90309	1.43926
448	-1.52288	-1.18277
449	1.29003	1.09664
450	3.14613	2.30013
451	-0.221849	1.08368
452	-0.69897	-0.932402
453	-0.60206	-0.0659351
454	-1.74473	1.50937
455	2.87506	2.18899
456	1.26245	2.22549
457	1.45179	2.14823
458	2.42602	2.10012
459	-3.5867	-3.57827
460	-3.08672	-2.86055
461	-0.167491	1.54635
462	2.36736	2.18816
463	2.63649	2.97337
464	3.51188	3.20622
465	-0.00877392	1.8496
466	1.48144	1.59365
467	1.86688	1.89147
468	2.52504	2.17831
469	3	2.67644
470	3.14613	2.9102
471	3.73997	1.9998
472	0.963788	1.54618
473	1.80003	1.44255
474	0.50515	1.20967
475	-0.0457575	0.034373
476	1.42651	1.54359
477	-1.11351	0.797479
478	1.4624	1.51954
479	0.0899051	0.728049
480	0.689309	0.973541
481	0.756636	0.79163
482	1.80983	1.50271
483	2.36173	1.76668
484	0.875061	0.952116
485	2.8076	1.00274
486	-1.16558	-0.0430143
487	-0.716699	-0.00994971
488	-0.533132	-0.220304
489	0.819544	-0.134118
490	-1.63827	-0.5163
491	-1.45593	-0.58975
492	-1.04096	-0.702453
493	1.14395	1.11931
494	1.22194	1.15172
495	1.554	1.44346
496	1.73175	1.69943
497	1.98498	1.18297
498	1.27761	0.653023
499	1.63347	1.6551
500	2.05308	1.74969
501	-1.22185	1.21027
502	-0.091515	2.13153
503	1.34242	0.90701
504	2.43136	1.98909
505	-0.585027	-0.454611
506	0.161368	1.27755
507	2.07918	1.07466
508	2.5682	1.54382
509	4.20412	2.02791
510	1.41664	1.25134
511	-0.00436481	0.243078
512	0.860338	1.78796
513	1.17609	1.37023
514	0.113943	1.1563
515	0.724276	1.29722
516	1.32222	1.40907
517	1.04139	1.784
518	1.47129	1.56813
519	2.75587	2.81102
520	2.17026	1.7546
521	2.5782	1.06118
522	-0.49485	0.995122
523	2.23045	0.964921
524	-1.1549	-0.585951
525	0.049218	0.963718
526	2.37849	1.9593
527	1.94939	-0.69463
528	0.607455	1.11589
529	0.685742	1.10155
530	-0.29243	0.62804
531	0.322219	0.569481
532	-1.92082	-0.965127
533	-0.244125	-0.74139
534	2.27875	2.61214
535	1.86982	2.08173
536	-0.823909	0.420385
537	0.934498	0.4651
538	3.04139	2.48375
539	0.799341	1.13287
540	1.50515	1.41073
541	1.88081	1.74831
542	1.8451	2.01158
543	0.227887	0.903311
544	-2.52288	0.394084
545	-1.15181	1.31191
546	-4.82391	-3.09825
547	-2.85387	-2.25229
548	-1.08619	-2.13566
549	1.69897	1.72099
550	3.85914	2.66156
551	2.69897	2.0903
552	-1.50864	-0.869355
553	1.48996	-0.933519
554	0.761176	0.610704
555	-0.0177288	-1.02852
556	-2.52288	-2.55681
557	-2.52288	-2.44177
558	-2	-1.63478
559	-0.69897	-0.915103
560	-0.234331	-0.218733
561	-0.134896	-0.285694
562	0.049218	-0.515822
563	-0.30103	1.6652
564	0.818424	0.80847
565	-2	-0.139551
566	2.03743	2.0187
567	0.361728	0.105966
568	3.22272	3.23027
569	0.986772	0.522417
570	1.00732	1.21951
571	-1.30103	-1.34845
572	-0.962574	-1.00341
573	-0.939302	-0.893574
574	0.451786	1.77858
575	-0.69897	3.31239
576	1.30103	3.13769
577	1.92942	3.10806
578	3.51851	3.24083
579	1.27254	2.32459
580	0.296665	0.500407
581	-1.09691	-0.513445
582	-4	0.90867
583	0.0681859	1.18361
584	0.447158	0.323625
585	1.13988	0.451005
586	1.69636	0.511921
587	2.52375	2.12689
588	-0.0315171	1.09944
589	0.70757	1.17927
590	1.5253	1.56708
591	0.550473	0.547368
592	0.919078	0.822031
593	1.12385	1.22533
594	3.78319	2.00068
595	-0.886057	1.42096
596	-0.187087	1.4249
597	0.579784	1.3525
598	0.113943	-0.119496
599	-1.09691	-0.660615
600	-0.938548	-0.684631
601	0.225051	0.0102404
602	0.50515	0.17861
603	1.62014	1.14216
604	-0.0757207	0.324312
605	0.923244	1.30067
606	1.23553	1.197
607	1.07918	0.320476
608	0.494433	-0.362123
609	-1.63827	0.543043
610	-0.69897	0.370312
611	0.139879	0.437472
612	1.98677	1.6376
613	0.283301	0.21148
614	0.326336	-0.406732
615	0.753583	0.824127
616	0.487138	-1.09164
617	-2.64975	-0.82391
618	0.339054	1.01196
619	-0.667562	0.72476
620	1.27875	1.60696
621	0.531479	1.46965
622	2.83251	1.38961
623	2.39794	1.55841
624	1.27875	1.2996
625	2.11394	0.511581
626	-1.55284	-0.143951
627	7.75587	7.39999
628	8.96848	7.75717
629	1.37291	0.656323
630	-3.52288	-3.26571
631	3	1.43277
632	-0.0222764	0.00265155
633	0.146128	0.0586276
634	2.20412	2.14027
635	2.29226	2.10954
636	-0.346787	0.475692
637	0.184691	0.878088
638	-0.638272	2.45114
639	1.52244	0.903036
640	2.63548	2.15237
641	-2.30103	-1.80424
642	2.38917	1.59529
643	0.10721	1.37382
644	0.518514	0.898062
645	-0.958607	-0.69897
646	-0.356547	0.0530858
647	1.92942	1.96683
648	2.26316	2.1875
649	-4.01323	-3.05036
650	-3.09044	-3.46176
651	-3.07109	-3.1139
652	2.81291	1.35636
653	1.69897	2.01144
654	2.5832	2.2024
655	0.845718	0.991222
656	1.62737	1.71025
657	0.348305	1.59857
658	2.97681	2.24288
659	3.23045	3.04474
660	3.47712	1.71949
661	2.65128	2.00763
662	3.58092	2.47489
663	0.453318	1.97602
664	2.27416	1.90357
665	1.15534	0.800881
666	1.39094	1.1653
667	1.94939	1.15503
668	-0.221849	0.0955102
669	2.46538	2.54536
670	1.49693	1.45934
671	1.98945	1.29325
672	2.98227	1.01028
673	0.944483	0.99725
674	-0.88941	-0.832724
675	-0.754487	-0.504952
676	1.90886	1.48348
677	1.99564	1.07022
678	-0.431798	-0.0148784
679	1.83442	1.11775
680	3.43136	2.11063
681	1.63749	0.625407
682	2.39794	0.849538
683	1.71517	1.24749
684	2.75747	1.9172
685	-0.886057	1.34505
686	2.95424	2.87526
687	3.83885	2.76693
688	2.63043	0.443589
689	3.47712	0.647489
690	3.02119	2.71117
691	3.58771	3.15805
692	4.07591	2.96515
693	0.91803	1.06868
694	1.04922	0.963457
695	2.28103	2.34717
696	2.41497	2.73364
697	1.23805	1.08456
698	1.14613	1.1183
699	1.50515	1.48433
700	2.51322	2.14877
701	1.10037	1.73645
702	0.982271	1.25768
703	-0.552842	0.376292
704	-0.387216	-0.751435
705	0.563481	0.486816
706	0.380211	0.89832
707	1.38917	1.12459
708	-0.481486	-0.0753396
709	0.748188	1.2092
710	0.903633	1.23041
711	-0.508638	0.107371
712	-0.221849	1.33188
713	-2.3279	0.104828
714	0.771587	0.178643
715	1.90849	0.766542
716	-0.552842	-0.193154
717	0.20412	0.296206
718	-0.638272	-0.120532
719	-2.63827	-0.409751
720	-0.09691	-1.0467
721	2.18752	1.55502
722	-0.356547	-0.378712
723	1.20412	1.09999
724	1.23045	1.9485
725	2.81291	3.0712
726	1.63347	1.49705
727	3.39794	1.12857
728	-1.42022	-3.10022
729	1.1959	1.38451
730	1.54407	2.01733
731	2.1038	1.50873
732	4.14301	1.35511
733	-0.694649	0.483837
734	2.64345	0.896721
735	-2.61979	-2.36608
736	-2.52288	-2.38449
737	-2.09691	-2.24341
738	-1.52288	-1.16301
739	-1.22185	-1.5257
740	-0.283997	-0.444821
741	-0.154902	-0.25632
742	-0.408935	-0.222662
743	0.819544	1.46019
744	2.95376	1.58638
745	2.60206	0.631962
746	0.30103	3.2212
747	-1.48149	-0.907797
748	0.954243	1.66193
749	-1.85387	-0.467922
750	-0.709965	-0.338679
751	3.07918	1.51636
752	3.07555	3.21379
753	3.3927	3.29169
754	2	1.77785
755	2.24055	1.08256
756	2.32428	0.83786
757	2.44404	2.33203
758	0.50515	0.642901
759	1.93288	0.977242
760	1.94101	1.24546
761	1.66932	1.09551
762	-1.74473	-1.16845
763	-1.56864	-1.30353
764	-1.37675	-1.37207
765	-0.59176	-0.500949
766	-0.133122	-0.301448
767	-0.443697	-0.0625094
768	3.11394	3.26311
769	3.64499	1.13489
770	-0.508638	0.538352
771	0.38739	0.248349
772	1.14934	0.647924
773	2.42975	1.62366
774	2.6902	2.37289
775	1.87506	0.275295
776	3.39094	2.02661
777	0.612784	0.585097
778	-0.100179	0.748286
779	-2.28904	-0.420682
780	1.34242	1.05556
781	2.99123	2.04715
782	-2.76955	-2.60899
783	-2.4318	-2.48306
784	-1.34679	0.144364
785	0.0413927	0.188895
786	2.75587	1.14214
787	-0.769551	1.37941
788	0.222716	0.978229
789	0.824126	1.19279
790	1.49665	1.44629
791	3.63739	2.35532
792	4.31597	2.30793
793	0.436163	-0.0300124
794	0.593286	1.08651
795	0.975432	1.08408
796	1.45454	2.17527
797	0.474216	0.739645
798	0.685742	0.644003
799	-1.69897	0.419675
800	0.40654	0.228831
801	-0.619789	0.466429
802	1.69373	0.637147
803	1.77815	0.0606163
804	-0.0589858	0.15139
805	-0.374688	-0.371199
806	-0.124939	0.037993
807	0.0700379	0.0803701
808	0.491362	0.290291
809	2.197	1.95605
810	2.03743	1.7205
811	1.14613	1.94522
812	-0.258848	-0.167631
813	-0.138466	-0.504551
814	8.39794	8.35278
815	-4.42597	-3.10693
816	-1.11351	0.341791
817	1.17609	1.45316
818	0.30103	1.27791
819	1.76567	0.674299
820	2.70252	1.53034
821	2.14301	1.98205
822	2.22531	2.23195
823	2.77597	1.33776
824	2.79657	-0.563578
825	1.58883	1.70995
826	2.63679	0.587868
827	0.799341	1.57184
828	2.63548	2.32295
829	-1.65758	-0.130663
830	2.18752	1.44756
831	0.954243	1.68009
832	1.07918	1.76811
833	0.748188	0.614643
834	0.826075	0.532824
835	-0.119186	-0.037771
836	-0.853872	0.879078
837	0.591065	0.565339
838	1.76842	0.86574
839	3.89597	2.62177
840	-3.65365	-3.57565
841	-2.70443	-2.86808
842	-0.309804	-0.183685
843	3.64836	3.50212
844	1.89042	2.34569
845	2.78533	2.55847
846	4.04139	2.25827
847	1.61066	1.39967
848	1.97497	1.83497
849	2.233	1.82431
850	1.75435	1.24649
851	1.44716	1.08548
852	1.57403	0.779878
853	1.5682	-0.589764
854	1.38021	1.46125
855	1.64345	1.42544
856	0.775246	0.771031
857	2	1.2879
858	1.38021	1.62476
859	1.6721	1.68176
860	1.74819	2.10952
861	1.85126	2.01798
862	1.98227	2.11636
863	1.14301	1.11867
864	-0.488117	-0.196461
865	1.6039	0.905099
866	2.66276	0.867233
867	2.79449	2.07962
868	2.14675	1.82955
869	1.32222	0.645203
870	-1.50864	0.823644
871	1.60206	2.9388
872	-0.408935	1.29741
873	0.963788	1.26969
874	2.14613	1.566
875	-0.316053	-0.0438053
876	-0.21467	0.677026
877	0.367356	0.674512
878	0.924279	1.18247
879	1.34635	1.14922
880	1.36549	1.32897
881	-0.283997	0.136951
882	1.66745	1.22748
883	2.54133	1.847
884	0.30103	1.03742
885	3.11394	2.08518
886	1.6902	1.47496
887	1.21748	0.872498
888	1.60638	1.74084
889	1.88762	2.178
890	3.1758	2.59752
891	1.15534	1.2171
892	2.00432	2.00516
893	1.37566	-0.471642
894	-0.376751	0.136143
895	0.653213	0.184543
896	1.04139	0.84135
897	-0.823909	0.243327
898	3.50406	0.55842
899	-0.0457575	-0.0358837
900	0.778151	0.527115
901	0.897627	0.609536
902	0.672098	0.241158
903	-1.37675	0.465343
904	-1.22185	-0.15321
905	-0.721246	0.290208
906	1.77085	1.83994
907	2.17609	1.28236
908	0.278754	1.14048
909	-1.78252	1.41525
